# Supplementary material for: Pan-Cancer Analysis Based on EPOR Expression With Potential Value in Prognosis and Tumor Immunity in 33 Tumors
Source: Front Oncol. 2022 Mar 14;12:844794. doi: 10.3389/fonc.2022.844794 (PMC8963997; doi:10.3389/fonc.2022.844794)
Supplement: Supplementary file 1 [file DataSheet_1.zip]

Archive with 12 entries (12 files):
- Supplementary Table 6.xlsx
- Supplementary Table 5.xlsx
- Supplementary Table 4.xlsx
- Supplementary figure 1.jpg
- Supplementary Figure 2.jpg
- Supplementary Figure 3.jpg
- Supplementary Figure 4.jpg
- Supplementary Figure 5.jpg
- Supplementary Figure 6.jpg
- Supplementary Table 1.xlsx
- Supplementary Table 2.xlsx
- Supplementary Table 3.xlsx
