# Supplementary material for: Pan-Cancer Analysis Based on EPOR Expression With Potential Value in Prognosis and Tumor Immunity in 33 Tumors
Source: Front Oncol. 2022 Mar 14;12:844794. doi: 10.3389/fonc.2022.844794 (PMC8963997; doi:10.3389/fonc.2022.844794)
Supplement: Supplementary file 1 [file DataSheet_1.zip › Supplementary Table 6.xlsx]

## Sheet: Sheet1
Cancer Type	StromalScore		ImmuneScore		EstimateScore
	r	P	r	P	r	P
ACC	-0.348	＜0.01	-0.446	＜0.001	-0.411	＜0.001
BLCA	-0.164	＜0.001	-0.204	＜0.001	-0.195	＜0.001
BRCA	0.043	0.156	-0.161	＜0.001	-0.084	＜0.01
CESC	-0.135	＜0.05	-0.323	＜0.001	-0.27	＜0.001
CHOL	-0.227	0.183	-0.33	0.05	-0.327	0.052
COAD	0.236	＜0.001	0.236	＜0.001	0.25	＜0.001
DLBC	0.11	0.454	-0.085	0.564	0.001	0.997
ESCA	0.303	＜0.001	0.155	＜0.05	0.247	＜0.01
GBM	-0.043	0.575	-0.056	0.465	-0.05	0.516
HNSC	0.142	＜0.01	-0.022	0.63	0.074	0.099
KICH	-0.313	＜0.05	-0.279	＜0.05	-0.281	＜0.05
KIRC	-0.076	0.077	-0.151	＜0.001	-0.133	＜0.01
KIRP	-0.236	＜0.001	-0.205	＜0.001	-0.22	＜0.001
LAML	0.22	＜0.01	0.275	＜0.001	0.273	＜0.001
LGG	-0.052	0.231	0.107	＜0.05	0.048	0.268
LIHC	-0.052	0.313	-0.039	0.452	-0.057	0.273
LUAD	-0.203	＜0.001	-0.135	＜0.01	-0.185	＜0.001
LUSC	0.16	＜0.001	0.098	＜0.05	0.131	＜0.01
MESO	0.371	＜0.001	-0.007	0.949	0.168	0.123
OV	-0.119	＜0.05	-0.237	＜0.001	-0.2	＜0.001
PAAD	-0.174	＜0.05	-0.169	＜0.05	-0.185	＜0.05
PCPG	-0.32	＜0.001	-0.315	＜0.001	-0.333	＜0.001
PRAD	-0.099	＜0.01	-0.027	0.554	-0.062	0.164
READ	0.301	＜0.001	0.248	＜0.01	0.294	＜0.001
SARC	-0.003	0.962	0.074	0.229	0.039	0.524
SKCM	-0.184	＜0.001	-0.1	＜0.05	-0.142	＜0.01
STAD	0.028	0.585	-0.08	0.124	-0.029	0.572
TGCT	-0.065	0.422	-0.336	＜0.001	-0.307	＜0.001
THCA	-0.23	＜0.001	-0.279	＜0.001	-0.279	＜0.001
THYM	-0.057	0.541	-0.244	＜0.01	-0.216	＜0.05
UCEC	-0.19	＜0.001	-0.228	＜0.001	-0.23	＜0.001
UCS	-0.113	0.407	0.131	0.334	-0.015	0.912
UVM	0.053	0.639	0.11	0.331	0.109	0.335
Note: Red represents positive correlation; blue represents negative correlation.
