# Supplementary material for: Pan-Cancer Analysis Based on EPOR Expression With Potential Value in Prognosis and Tumor Immunity in 33 Tumors
Source: Front Oncol. 2022 Mar 14;12:844794. doi: 10.3389/fonc.2022.844794 (PMC8963997; doi:10.3389/fonc.2022.844794)
Supplement: Supplementary file 1 [file DataSheet_1.zip › Supplementary Table 5.xlsx]

## Sheet: miRWalk_miRNA_Targets
		miRWalk_miRNA_Targets
mirnaid	refseqid	genesymbol	duplex	start	end	score	energy	seed	accessibility	au	phylopstem	phylopflank	me	number_of_pairings	binding_region_length	longest_consecutive_pairings	position
hsa-miR-24-1-5p	NM_000121	EPOR	TGCCTACTGAGCTGATATCAGT#TCAGCTCAAATGGGCAG#((((((.((((((((.......#))))))))..)))))).	2059	2076	1	-21.1	0	0.000151646	0.544	1.56363	1.09644	-5.71431	14	17	8	3UTR
hsa-miR-24-2-5p	NM_000121	EPOR	TGCCTACTGAGCTGAAACACAG#TCAGCTCAAATGGGCAG#((((((.((((((((.......#))))))))..)))))).	2059	2076	1	-21.3	0	0.000151646	0.544	1.56363	1.09644	-5.71431	14	17	8	3UTR
hsa-miR-198	NM_000121	EPOR	GGTCCAGAGGGGAGATAGGTTC#CCCATCTTCCCCTGGGCA#.((((((.((((((((.((...#)).)))))))))))))).	1892	1910	1	-26	1	2.38e-05	0.559	0.772722	1.15688	-6.10696	16	18	14	3UTR
hsa-miR-222-5p	NM_000121	EPOR	CTCAGTAGCCAGTGTAGATCCT#GGATCTGCAATCTGAATGCTACTC#...((((((((((((((((((.#)))))))))..)))...)))))).	1957	1981	1	-22.9	0	0.0175211	0.662	1.69621	0.945815	-6.51454	18	24	9	3UTR
hsa-miR-27b-5p	NM_000121	EPOR	AGAGCTTAGCTGATTGGTGAAC#GTTCTACAAACTGCCAGTCAGCAAGGG#....(((.((((((((((....#.)))))))))).))).	2157	2184	1	-19	0	0.000439053	0.5	0.522529	1.8026	-11.8602	13	16	10	3UTR
hsa-miR-134-5p	NM_000121	EPOR	TGTGACTGGTTGACCAGAGGGG#CCTCACTGGCTGGAAACAGTCACAT#((((((((.((.(((((.((((#)))).)))).).))..)))))))).	2264	2289	1	-23.2	1	8.6e-06	0.485	0.290167	0.860093	-8.34077	19	25	8	3UTR
hsa-miR-30c-1-3p	NM_000121	EPOR	CTGGGAGAGGGTTGTTTACTCC#GGATGGCGAGGCCTCTCTCAGG#((((((((((.(((((...(((#))).)))))..)))))))))).	1708	1730	1	-23.1	1	3.42e-06	0.441	0.946929	0.958917	-6.76235	18	22	10	3UTR
hsa-miR-372-3p	NM_000121	EPOR	AAAGTGCTGCGACATTTGAGCGT#GCTCAAATGGGCAGCCA#...(.(((((..(((((((((..#))))))))).)))))).	2062	2079	1	-23.5	0	9.54e-05	0.515	2.29238	1.23596	-16.8052	15	17	9	3UTR
hsa-miR-376a-5p	NM_000121	EPOR	GTAGATTCTCCTTCTATGAGTA#GCTTATTCAGAAGCTGGATCTGCA#((((((((..(((((((((((.#))))))..)))))..)))))))).	1942	1966	1	-21.1	1	8.81e-05	0.662	1.59223	0.9715	-6.23647	19	24	8	3UTR
hsa-miR-328-3p	NM_000121	EPOR	CTGGCCCTCTCTGCCCTTCCGT#GGAAGGGCAAAGCTGTTTAAGGGCCAC#.(((((((((.(((((((((..#))))))))).)).......))))))).	2338	2365	1	-31.2	1	8.49e-05	0.544	0.002325	0.789441	-6.6181	18	27	9	3UTR
hsa-miR-135b-5p	NM_000121	EPOR	TATGGCTTTTCATTCCTATGTGA#AGGGATGGCGAGGCCT#...((((((((((((((......#)))))))).)))))).	1706	1722	1	-17.6	0	0.000104274	0.471	1.43205	0.998695	-6.51454	14	16	8	3UTR
hsa-miR-331-3p	NM_000121	EPOR	GCCCCTGGGCCTATCCTAGAA#CTGGGCATAGGCCATAGGGA#..(((((((((((((((((..#))))).))))))).))))).	1903	1923	1	-28.1	1	0.000151822	0.559	0.338959	1.85372	-4.957	17	20	7	3UTR
hsa-miR-345-3p	NM_000121	EPOR	GCCCTGAACGAGGGGTCTGGAG#CGAGGCCTCTCTCAGGAGCA#(((((((..(((((((((.(..#).)))))))))))))).)).	1714	1734	1	-27.1	1	5.43e-05	0.456	1.82096	0.91309	-7.3076	17	20	14	3UTR
hsa-miR-410-5p	NM_000121	EPOR	AGGTTGTCTGTGATGAGTTCG#AGCTCAAATGGGCAGCCA#.((((((((((..((((((..#)))))).)))))))))).	2061	2079	1	-19.8	1	9.54e-05	0.515	2.39181	1.45306	-8.42926	16	18	10	3UTR
hsa-miR-520d-5p	NM_000121	EPOR	CTACAAAGGGAAGCCCTTTC#GAAATGGGCTTCCTC#.......(((((((((((((#)))).))))))))).	2236	2251	1	-19.4	0	0.000218422	0.456	0.956314	0.754711	-17.1102	13	15	9	3UTR
hsa-miR-571	NM_000121	EPOR	TGAGTTGGCCATCTGAGTGAG#CTCCTAACTCAGCTCAAATGGGCAGCCAT#((.((((.((((.((((((((#.)))).)))).)))).)))))).	2051	2080	1	-21.8	0	8.83e-05	0.515	1.51031	0.906556	-9.09788	18	23	6	3UTR
hsa-miR-575	NM_000121	EPOR	GAGCCAGTTGGACAGGAGC#GCTCTTAAATCTTACTGGCTTA#((((((((.(((.((((((#))))))...))).)))))))).	2009	2031	1	-22.1	1	0.0211212	0.691	2.00113	1.36883	-6.28309	17	22	8	3UTR
hsa-miR-587	NM_000121	EPOR	TTTCCATAGGTGATGAGTCAC#TGACTCAGAGAACCAGTGCAGACTCAAGACTTATGGAAC#.((((((((((..((((((..#.))))))..)))))))))).	1667	1706	1	-23.6	1	0.106682	0.456	2.1158	1.20385	-8.42926	16	20	10	3UTR
hsa-miR-593-3p	NM_000121	EPOR	TGTCTCTGCTGGGGTTTCT#GAGGCCTCTCTCAGGAGCAGGGGCAT#((((((((((((((((((.#)))))))).......)))))))))).	1715	1741	1	-24.4	1	5.01e-05	0.426	0.765023	1.06533	-3.93757	18	26	10	3UTR
hsa-miR-629-5p	NM_000121	EPOR	TGGGTTTACGTTGGGAGAACT#TCTCCTAACTCAGCTCAA#((((((...(((((((((...#)))))))))..)))))).	2050	2068	1	-18.4	0	0.074922	0.559	1.31902	0.865666	-8.85129	15	18	9	3UTR
hsa-miR-642a-3p	NM_000121	EPOR	AGACACATTTGGAGAGGGAACC#TTCTCTCTCCTAACTCAGCTCAAATGGGCAGCCATCCATGGGATGAGTCA#.(((.(((((((((((((((..#))))))))))..............................))))).))).	2045	2095	1	-18.7	0	4.83e-05	0.485	1.32111	1.57858	-7.91236	18	50	10	3UTR
hsa-miR-648	NM_000121	EPOR	AAGTGTGCAGGGCACTGGT#GCTAGTCTCTGCCACTA#.((((.((((((.((((((#)))))))))))))))).	2367	2384	1	-21.5	0	0.0104334	0.636	1.09089	0.95946	-6.98341	16	17	16	3UTR
hsa-miR-652-5p	NM_000121	EPOR	CAACCCTAGGAGAGGGTGCCATTCA#GGATGGCGAGGCCTCTCTCAGGA#....(((.(((((((.((((((((.#))))))))...))))))).))).	1708	1731	1	-28.1	0	5.59e-06	0.456	1.34555	0.876303	-12.0932	18	23	8	3UTR
hsa-miR-652-5p	NM_000121	EPOR	CAACCCTAGGAGAGGGTGCCATTCA#TGAGTCAGAGGTTCAGACTCTTCCAGTCTGTAGCTCTACCTTCTCTTAGGGTA#..((((((((((((((((.......#.)))))))))))))))).	2088	2141	1	-27.6	1	0.000776769	0.544	0.214891	1.88826	-4.957	16	18	16	3UTR
hsa-miR-659-3p	NM_000121	EPOR	CTTGGTTCAGGGAGGGTCCCCA#GGGAAGAAAAAGGGCAGCAATGACCCTCAATGGGCCAT#..(((((((..((((((((((.#.))).......)))))))..))))))).	2181	2219	1	-27.6	1	2.29e-05	0.471	1.86161	0.942761	-9.02428	17	28	7	3UTR
hsa-miR-758-5p	NM_000121	EPOR	GATGGTTGACCAGAGAGCACAC#CTCTCTCCTAACTCAGCTCAAATGGGCAGCCATCC#((((((((.(((..((((....#.))))...))).)))))))).	2047	2082	1	-22.9	1	8.34e-05	0.515	1.56363	1.09644	-7.13993	15	21	8	3UTR
hsa-miR-767-3p	NM_000121	EPOR	TCTGCTCATACCCCATGGTTTCT#AGCCATCCATGGGATGAGTCAGAG#(((((((((..(((((((.....#.)))))))))))).)))).	2074	2098	1	-22.7	1	1.48e-06	0.485	0.0317514	1.70122	-8.00486	16	19	12	3UTR
hsa-miR-320c	NM_000121	EPOR	AAAAGCTGGGTTGAGAGGGT#CTCTCTCCTAACTCAGCTC#...((((((((((((((((.#)))))))..))))))))).	2047	2066	1	-22.4	0	0.0945669	0.559	1.722	0.965119	-6.51454	16	19	9	3UTR
hsa-miR-670-5p	NM_000121	EPOR	GTCCCTGAGTGTATGTGGTG#GCTGCAGATGATCAGGGATC#((((((((.....((((((.#)))))).....)))))))).	1642	1662	1	-19.7	1	0.00394717	0.5	1.9046	1.59526	-13.6972	14	20	8	3UTR
hsa-miR-889-5p	NM_000121	EPOR	AATGGCTGTCCGTAGTATGGTC#ACCACATTAAATGATTTCTCTCTCCTAACTCAGCTCAAATGGGCAGCCATC#.(((((((((((((((..(((.#.)))..)))...)))))))))))).	2030	2081	1	-22.8	1	8.43e-05	0.515	1.07417	1.0307	-3.79332	18	25	12	3UTR
hsa-miR-942-5p	NM_000121	EPOR	TCTTCTCTGTTTTGGCCATGTG#GCATAGGCCATAGGGATAGAA#(((((((((...(((((((((.#)))).))))))))))).))).	1907	1928	1	-19	1	0.000257838	0.544	0.795056	1.70519	-11.3517	18	21	11	3UTR
hsa-miR-1178-5p	NM_000121	EPOR	CAGGGTCAGCTGAGCATG#GTTTAGCTGTACACCCA#..(((((((((((((...#)))))))))...)))).	2321	2338	1	-19.3	1	0.00292326	0.529	0.76589	0.641543	-5.19005	13	17	9	3UTR
hsa-miR-1180-3p	NM_000121	EPOR	TTTCCGGCTCGCGTGGGTGTGT#CACACCTCACTGGCTGGAAAC#((((((((.((.(((((((((.#)))))).))))))))))))).	2260	2281	1	-25.8	1	0.000177236	0.471	1.03814	0.530384	-8.34077	19	21	13	3UTR
hsa-miR-1303	NM_000121	EPOR	TTTAGAGACGGGGTCTTGCTCT#GGCGAGGCCTCTCTCA#....((((.(((((((((((..#))))))))))))))).	1712	1728	1	-23.4	0	9.32e-05	0.456	1.88009	0.991048	-10.603	15	16	15	3UTR
hsa-miR-1266-5p	NM_000121	EPOR	CCTCAGGGCTGTAGAACAGGGCT#CCCTGTTCTACAAACTGCCA#......(((((((((((((((..#))))))))))))....))).	2153	2173	1	-24.3	0	0.00550252	0.529	0.977221	1.60988	-15.5666	15	20	12	3UTR
hsa-miR-1266-3p	NM_000121	EPOR	CCCTGTTCTATGCCCTGAGGGA#CCCTTTAAGTCCCATCTTCCCCTGGGCATAGGCCATAGGGA#(((((((((((((((.(.((((#.))))).)))))))))..)))))).	1882	1923	1	-30.2	1	0.000151822	0.559	1.00526	1.05079	-4.17062	20	25	9	3UTR
hsa-miR-2277-3p	NM_000121	EPOR	TGACAGCGCCCTGCCTGGCTC#CCAGGAAGGGCAAAGCTGTTT#.(((((((((((.(((((...#))))).)))))...)))))).	2335	2356	1	-25.9	1	4.98e-05	0.515	-0.31946	0.989151	-5.08246	16	21	6	3UTR
hsa-miR-3152-3p	NM_000121	EPOR	TGTGTTAGAATAGGGGCAATAA#CCCCTGTTCTACAA#..((.(((((((((((......#))))))))))))).	2152	2166	1	-18.2	0	0.0220736	0.529	1.01003	1.80859	-9.07604	13	14	13	3UTR
hsa-miR-3198	NM_000121	EPOR	GTGGAGTCCTGGGGAATGGAGA#TCCATCCTGCTCAGGAAACCACA#((((..(((((((.((((((..#)))))..).)))))))..)))).	1761	1784	1	-23.9	0	0.00134806	0.618	1.44595	0.982666	-10.8144	17	23	7	3UTR
hsa-miR-3202	NM_000121	EPOR	TGGAAGGGAGAAGAGCTTTAAT#GGGCTTCCTCTCTTCTT#.(((((((((..((((((....#)))))).))))))))).	2241	2258	1	-17.5	1	0.0221218	0.471	1.38396	0.640601	-9.9649	15	17	9	3UTR
hsa-miR-4298	NM_000121	EPOR	CTGGGACAGGAGGAGGAGGCAG#CTGCCCAATCCATCCTGCTCAGG#(((((.((((((((...(((((#)))))...))).)))))))))).	1753	1776	1	-27.7	0	0.000931303	0.588	1.073	0.862708	-6.80703	18	23	10	3UTR
hsa-miR-4316	NM_000121	EPOR	GGTGAGGCTAGCTGGTG#CACTAGCTAGTCTCTGCCA#(((((((((((((((((#)))))))))))))).))).	2362	2381	1	-27.9	1	0.00992202	0.618	1.63936	1.09902	-3.93757	17	19	14	3UTR
hsa-miR-2355-3p	NM_000121	EPOR	ATTGTCCTTGCTGTTTGGAGAT#TCTCTCAGGAGCAGGGGCAT#..((((((((((.((.(((((.#))))).)).)))))))))).	1721	1741	1	-24.4	1	5.01e-05	0.426	0.080346	1.10247	-6.47918	17	20	10	3UTR
hsa-miR-4271	NM_000121	EPOR	GGGGGAAGAAAAGGTGGGG#CTCTACCTTCTCTTAGGGTACTTAGATGGATCCCCTG#(((((((((.(((((((((#))))))))).))).................)))))).	2121	2158	1	-21.8	1	0.00346112	0.515	1.83528	1.00429	-5.18008	18	37	9	3UTR
hsa-miR-4290	NM_000121	EPOR	TGCCCTCCTTTCTTCCCTC#AGGGAAGAAAAAGGGCAG#((((((..((((((((((.#)))))))))).)))))).	2180	2198	1	-24.6	0	0.0143736	0.5	2.73976	1.07033	-7.7949	16	18	10	3UTR
hsa-miR-500b-3p	NM_000121	EPOR	GCACCCAGGCAAGGATTCTG#GGGATCTGGCCTGGA#....((((((..(((((((.#))))))).)))))).	2223	2238	1	-20.4	0	1.41e-05	0.485	0.724846	1.19753	-15.7181	13	15	7	3UTR
hsa-miR-3652	NM_000121	EPOR	CGGCTGGAGGTGTGAGGA#TTCTCACACCTCACTGGCTGG#((((((((((((((((((#)))))))))))).).))))).	2256	2277	1	-26.5	1	0.000780065	0.5	0.815818	0.447485	-3.93757	18	21	12	3UTR
hsa-miR-3713	NM_000121	EPOR	GGTATCCGTTTGGGGATGGT#CCATCCTGCTCAGGAAACCA#(((.(((.....(((((((.#))))))).....))).))).	1762	1782	1	-20.6	0	0.00193299	0.618	1.02478	0.898462	-17.7537	13	20	7	3UTR
hsa-miR-3934-5p	NM_000121	EPOR	TCAGGTGTGGAAACTGAGGCAG#CTGCTCAGGAAACCACAACCTT#..((((((((...((((.((((#))))))))....))))).))).	1767	1789	1	-20.3	1	0.0151856	0.632	0.229245	0.992717	-12.4177	16	22	8	3UTR
hsa-miR-3938	NM_000121	EPOR	AATTCCCTTGTAGATAACCCGG#CTGCCAGTCAGCAAGGGAAG#..(((((((((.(((.......#.))).))))))))).	2167	2187	1	-15.8	1	0.00869778	0.471	1.49045	1.1427	-8.53685	12	15	9	3UTR
hsa-miR-4423-5p	NM_000121	EPOR	AGTTGCCTTTTTGTTCCCATGC#GCAAGGGAAGAAAAAGGGCAGCA#.(((((((((((.(((((.(((#))).)))))..))))))))))).	2177	2200	1	-26.3	1	0.0161225	0.5	1.43855	0.959	-5.08246	19	23	11	3UTR
hsa-miR-4433a-3p	NM_000121	EPOR	ACAGGAGTGGGGGTGGGACAT#GTCCCATCTTCCCCTGG#.((((.(.(((((((((((..#)))))))))))))))).	1890	1907	1	-26	0	0.00057356	0.559	0.860029	0.952515	-8.00792	16	17	16	3UTR
hsa-miR-4451	NM_000121	EPOR	TGGTAGAGCTGAGGACA#TCTTCCAGTCTGTAGCTCTACCT#.((((((((((.((((.#.)))).)))))))))).	2106	2129	1	-23.3	1	0.000285822	0.515	3.93632	1.07556	-7.14013	14	17	10	3UTR
hsa-miR-4476	NM_000121	EPOR	CAGGAAGGATTTAGGGACAGGC#GTCTGCCCAATCCATCCTGC#(((((.(((((..(((.(((((#))))))))))))).))))).	1751	1771	1	-23.8	0	0.00150541	0.529	1.99219	0.936863	-10.4745	18	20	13	3UTR
hsa-miR-4513	NM_000121	EPOR	AGACTGACGGCTGGAGGCCCAT#GGGCCACTAGCTAGTCTC#(((((...((((((.(((((..#))))).))))))))))).	2358	2376	1	-24.9	0	0.00226109	0.603	0.940165	0.955944	-10.4313	16	18	11	3UTR
hsa-miR-4514	NM_000121	EPOR	ACAGGCAGGATTGGGGAA#TGCCCAATCCATCCTGC#.((((..((((((((.(.#).))))))))..)))).	1754	1771	1	-21.5	0	0.00150541	0.529	1.61027	0.953577	-7.47102	13	17	8	3UTR
hsa-miR-4523	NM_000121	EPOR	GACCGAGAGGGCCTCGGCTGT#ACAGGGATGGCGAGGCCTCTCTCAGGA#..(((((((((((((.(((((#.))))))))))).))))).)).	1704	1731	1	-27	1	5.59e-06	0.456	1.76	0.992599	-5.19005	18	22	11	3UTR
hsa-miR-4646-5p	NM_000121	EPOR	ACTGGGAAGAGGAGCTGAGGGA#CCCTTTAAGTCCCATCTTCCCC#...(((((((((.((((((((.#)))))..))).)).))))))).	1882	1904	1	-23.4	0	0.0299723	0.559	1.14348	1.09992	-7.80367	17	22	7	3UTR
hsa-miR-4660	NM_000121	EPOR	TGCAGCTCTGGTGGAAAATGGAG#CACCAGGCTGCAG#((((((.((((((..........#)))))))))))).	1636	1649	1	-21.9	0	0.000579186	0.485	1.22132	1.92199	-7.3066	12	13	12	3UTR
hsa-miR-4669	NM_000121	EPOR	TGTGTCCGGGAAGTGGAGGAGG#CCTTTAAGTCCCATCTTCCCCTGGGCATAG#((((((((((....((((((((#.)).)))))))))))))))).	1883	1913	1	-23.9	1	6.17e-06	0.559	1.14348	1.09992	-12.2551	18	21	16	3UTR
hsa-miR-4675	NM_000121	EPOR	GGGGCTGTGATTGACCAGCAGG#CCTCACTGGCTGGAAACAGTCACATGACCCCA#(((((((((((((.(((((.((#.)).)))))...)))))))).).)))).	2264	2296	1	-28.3	1	7.09e-05	0.515	0.548283	0.91002	-4.79441	20	28	8	3UTR
hsa-miR-4677-5p	NM_000121	EPOR	TTGTTCTTTGGTCTTTCAGCCA#GGCTGCAGATGATCAGGGATCCAAT#(((.(((((((((((((((((.#))))).))).)))))))))..))).	1641	1666	1	-21.2	0	0.0122554	0.5	1.46194	1.76794	-6.9696	20	25	9	3UTR
hsa-miR-4684-5p	NM_000121	EPOR	CTCTCTACTGACTTGCAACATA#TGCCAGTCAGCAAGGGAA#.(((((.((((((.(((.....#))).))))))..))))).	2168	2186	1	-17	0	0.00535731	0.485	1.08548	1.18558	-6.19385	14	18	6	3UTR
hsa-miR-4685-5p	NM_000121	EPOR	CCCAGGGCTTGGAGTGGGGCAAGGTT#CCTTTAAGTCCCATCTTCCCCTGGGC#(((((((...((((((((((((((..#))))...)))))).))))))))))).	1883	1909	1	-29.7	1	2.97e-05	0.559	1.5594	0.803989	-8.55011	21	26	11	3UTR
hsa-miR-4708-5p	NM_000121	EPOR	AGAGATGCCGCCTTGCTCCTT#AGGGATGGCGAGGCCTCTCTCAGGAGCAGGGGCATTGCTG#((.((((((.((.(((((((.#.))))))))))))))).)).	1706	1746	1	-25	0	4.52e-07	0.412	0.979957	0.86871	-8.02675	17	20	15	3UTR
hsa-miR-203b-5p	NM_000121	EPOR	TAGTGGTCCTAAACATTTCACA#TGTACACCCAGGAAGGGCAAAGCTGTTTAAGGGCCACTAG#(((((((((((((((.......#.)))))).))))))))).	2328	2368	1	-20.5	1	0.0020734	0.559	0.704658	0.787557	-4.17062	15	18	9	3UTR
hsa-miR-4712-5p	NM_000121	EPOR	TCCAGTACAGGTCTCTCATTTC#GAAAAAGGGCAGCAATGACCCTCAATGGGCCATTTGAGGGATCTGGCCTGGAA#(((((..(((((((((((....#.)))))))))))..))))).	2186	2239	1	-26.3	0	1.23e-05	0.471	1.4507	0.94771	-7.38222	16	20	11	3UTR
hsa-miR-4730	NM_000121	EPOR	CTGGCGGAGCCCATTCCATGCCA#TGGCCTGGAAATGGGCTTCCTCTCTTCTTCTCACACCTCACTGGCTGGA#((((((((((((((((((.((((#)))).))))).))))))))........................))))).	2229	2278	1	-28.6	1	0.000421288	0.5	1.06285	0.619441	-3.93757	22	49	8	3UTR
hsa-miR-4740-3p	NM_000121	EPOR	GCCCGAGAGGATCCGTCCCTGC#CAGGGATGGCGAGGCCTCTCTCAGGAGCAGGGGCA#((((((((((..(((((((((.#))))))))).....))))))..........)))).	1705	1740	1	-31.6	1	2.38e-06	0.426	0.428766	0.99577	-10.1092	19	35	9	3UTR
hsa-miR-4743-3p	NM_000121	EPOR	TTTCTGTCTTTTCTGGTCCAG#CTGGGCATAGGCCATAGGGATAGAAGT#(((((((((((((((((((((#)))))).))))....))))))))))).	1903	1930	1	-19.8	1	0.000867103	0.529	0.327746	1.85818	-3.93757	21	27	11	3UTR
hsa-miR-4746-3p	NM_000121	EPOR	AGCGGTGCTCCTGCGGGCCGA#TGGCGAGGCCTCTCTCAGGAGCAGGGGCATTGCTG#(((((((((((((((((((..#.))))).........)))))))))))))).	1711	1746	1	-33.1	1	4.52e-07	0.412	0.867154	1.10384	-3.93757	19	30	14	3UTR
hsa-miR-4751	NM_000121	EPOR	AGAGGACCCGTAGCTGCTAGAAGG#TCTGGCCTGGAAATGGGCTTCCTCTC#(((((((((((..((((((((...#))))))..))..)))))..)))))).	2227	2253	1	-23.3	1	0.00237104	0.471	0.911179	0.657557	-8.57351	19	26	6	3UTR
hsa-miR-4756-3p	NM_000121	EPOR	CCAGAGATGGTTGCCTTCCTAT#GGGCAGCCATCCATGGG#(((..(((((((((((......#)))))))))))..))).	2070	2087	1	-24.4	0	4.58e-06	0.485	1.52836	1.47738	-11.0886	14	17	11	3UTR
hsa-miR-4762-3p	NM_000121	EPOR	CTTCTGATCAAGATTTGTGGTG#GCCATAGGGATAGAAGTTAAAGTTCTTGAGCTTATTCAGAAGC#(((((((((((((((((((((.#))))))))...............))))))......))))))).	1913	1956	1	-18	1	6.96e-05	0.632	0.818454	1.76885	-3.93757	21	43	8	3UTR
hsa-miR-4769-5p	NM_000121	EPOR	GGTGGGATGGAGAGAAGGTATGAG#CTCTACCTTCTCTTAGGGTACTTAGATGGATCCCCTGTTCTACA#.(((((((((((((((((((.(((#))))))))))))).....................))))))))).	2121	2165	1	-24	1	0.0115672	0.529	1.52033	1.16753	-3.79332	22	44	13	3UTR
hsa-miR-4776-3p	NM_000121	EPOR	CTTGCCATCCTGGTCCACTGCAT#GTGCAGACTCAAGACTTATGGAACAGGGATGGCGAGG#(((((((((((.(((((((((((#))))))............)))).).))))))))))).	1682	1719	1	-29.7	1	0.000875955	0.441	0.981141	0.939882	-7.28438	22	37	11	3UTR
hsa-miR-4778-3p	NM_000121	EPOR	TCTTCTTCCTTTGCAGAGTTGA#AGTCAGCAAGGGAAGAAA#..((((((((((((.((.(...#).)).)))))))))))).	2172	2190	1	-19.3	1	0.0761252	0.485	2.0959	1.10039	-5.69245	15	18	12	3UTR
hsa-miR-5093	NM_000121	EPOR	AGGAAATGAGGCTGGCTAGGAGC#GCCACTAGCTAGTCTCTGCCA#.((....((((((((((((..((#))..))))))))))))..)).	2360	2381	1	-25.6	0	0.00992202	0.618	1.44258	1.02234	-14.389	16	21	12	3UTR
hsa-miR-5192	NM_000121	EPOR	AGGAGAGTGGATTCCAGGTGGT#TGGCCTGGAAATGGGCTTCCTCTCTTCTT#(((((((.(((((((((((.(.#).)))))))).......))).))))))).	2229	2258	1	-24.6	1	0.0221218	0.471	0.977846	0.861906	-6.25121	19	29	8	3UTR
hsa-miR-5197-3p	NM_000121	EPOR	AAGAAGAGACTGAGTCATCGAAT#GGCTTCCTCTCTTCTTC#(((((((((..(((((.......#)))))..))))))))).	2242	2259	1	-17.3	1	0.0436302	0.471	1.49282	0.617992	-8.00486	14	17	9	3UTR
hsa-miR-5100	NM_000121	EPOR	TTCAGATCCCAGCGGTGCCTCT#AGGGGCATTGCTGATTTTGTCTGC#..(((((..(((((((((((((#))))))))))))).....))))).	1733	1757	1	-24.7	0	0.00297456	0.456	0.245279	1.10633	-8.32703	18	24	13	3UTR
hsa-miR-1295b-5p	NM_000121	EPOR	CACCCAGATCTGCGGCCTAAT#AGGCTGCAGATGATCAGGGA#..(((..(((((((((((...#))))))))))).....))).	1640	1660	1	-23.6	0	0.00224333	0.485	1.00448	1.85118	-8.40165	14	20	11	3UTR
hsa-miR-5588-5p	NM_000121	EPOR	ACTGGCATTAGTGGGACTTTT#GTTCTACAAACTGCCAGTC#(((((((((.(((((((....#))))))).)).))))))).	2157	2176	1	-19.2	1	0.0697835	0.515	1.15765	1.4934	-5.18008	16	19	7	3UTR
hsa-miR-5683	NM_000121	EPOR	TACAGATGCAGATTCTCTGACTTC#GAAGTTAAAGTTCTTGAGCTTATTCAGAAGCTGGATCTGCAATCTGA#..((((((((((((((((((....#.)))))....))))))))).)))).	1925	1972	1	-22	1	0.00610742	0.662	0.71737	1.4986	-4.957	18	25	9	3UTR
hsa-miR-5681b	NM_000121	EPOR	AGGTATTGCCACCCTTTCTAGT#ACTCAGAGAACCAGTGCAGACTCAAGACTTATGGAACAGGGATGGCGAGGCCTC#((((.(((((((((((((((..#.))))).)))).)))))).)))).	1669	1723	1	-23.9	0	4.49e-05	0.456	1.33825	1.17633	-8.05661	19	24	6	3UTR
hsa-miR-5691	NM_000121	EPOR	TTGCTCTGAGCTCCGAGAAAGC#CTCTCTCAGGAGCAGGGGCAT#.((((((..(((((((((.((.#)).)))).))))).)))))).	1720	1741	1	-22.8	1	5.01e-05	0.426	0.107148	1.03724	-7.16335	17	21	6	3UTR
hsa-miR-4666b	NM_000121	EPOR	TTGCATGTCAGATTGTAATTCCC#GGATCTGCAATCTGAATGCT#..((((.((((((((((..(((.#)))..)))))))))))))).	1957	1977	1	-22.4	0	0.00603064	0.676	2.03686	0.951398	-6.50069	17	20	14	3UTR
hsa-miR-5696	NM_000121	EPOR	CTCATTTAAGTAGTCTGATGCC#GTAGCTCTACCTTCTCTTAGGGTACTTAGATGGA#.(((((((((((.(((((....#.))))).))))))))))).	2117	2151	1	-17.7	1	0.00342014	0.529	1.90891	1.26952	-5.08246	16	19	11	3UTR
hsa-miR-6165	NM_000121	EPOR	CAGCAGGAGGTGAGGGGAG#CTTCTCACACCTCACTGGCTGG#((((((((((((.((((((#)))))).)))))).))).))).	2255	2277	1	-24.4	1	0.000780065	0.5	0.364183	0.47292	-5.22671	18	22	6	3UTR
hsa-miR-6505-5p	NM_000121	EPOR	TTGGAATAGGGGATATCTCAGC#ATCCCCTGTTCTAC#.(((((((((((((........#))))))))))))).	2150	2164	1	-20.6	1	0.00925965	0.544	1.50464	1.74904	-4.76182	13	14	13	3UTR
hsa-miR-6511a-5p	NM_000121	EPOR	CAGGCAGAAGTGGGGCTGACAGG#CCTTTAAGTCCCATCTTCCCCTGG#((((..(((((((((((...(((#)))...))))))).)))).)))).	1883	1907	1	-24	0	0.00057356	0.559	1.18963	0.974849	-9.95757	18	24	7	3UTR
hsa-miR-6511a-3p	NM_000121	EPOR	CCTCACCATCCCTTCTGCCTGC#CAGTGCAGACTCAAGACTTATGGAACAGGGATGGCGAGGC#((((.((((((((((((((((.#))).))))).................)))))))).)))).	1680	1720	1	-29.7	0	0.000305082	0.456	1.04301	0.897283	-8.05661	20	40	8	3UTR
hsa-miR-6719-3p	NM_000121	EPOR	TCTGACATCAGTGATTCTCCTG#CAGGAGCAGGGGCATTGCTGATTTTGTCT#...((((((((((((.((((((#.)))))).))))))))...)))).	1726	1755	1	-20.9	0	0.0117399	0.456	0.2352	1.12631	-6.74759	18	24	8	3UTR
hsa-miR-6740-5p	NM_000121	EPOR	AGTTTGGGATGGAGAGAGGAGA#TTCCTCTCTTCTTCTCACACC#.((.(((((.(((((((((((.#))))))))))).))))).)).	2245	2266	1	-25	0	0.335595	0.456	1.30327	0.553934	-8.06785	18	21	11	3UTR
hsa-miR-6743-5p	NM_000121	EPOR	AAGGGGCAGGGACGGGTGGCCC#GGGCCACTAGCTAGTCTCTGCCACTA#..(((((((((((.((((((((#)))))))).....))))))))).)).	2358	2384	1	-31.7	1	0.0104334	0.636	1.88219	1.14478	-5.81384	19	26	9	3UTR
hsa-miR-6747-5p	NM_000121	EPOR	AGGGGTGTGGAAAGAGGCAGAACA#TCTCTTCTTCTCACACCTCA#.(((((((((.((((((.(((...#))))))))).))))))))).	2249	2269	1	-24	1	0.259362	0.456	1.66029	0.505891	-6.6181	18	20	9	3UTR
hsa-miR-6760-5p	NM_000121	EPOR	CAGGGAGAAGGTGGAAGTGCAGA#TCTGTAGCTCTACCTTCTCTTA#..(((((((((((((..((((((#))))))..))))))))))))).	2114	2136	1	-28.6	1	0.00132538	0.529	1.84885	1.20006	-5.19005	19	22	13	3UTR
hsa-miR-6761-5p	NM_000121	EPOR	TCTGAGAGAGCTCGATGGCAG#GCCATAGGGATAGAAGTTAAAGTTCTTGAGCTTATTCAGAA#((((((.((((((((((((..#)))).....................)))))))).)))))).	1913	1954	1	-21.7	0	0.000372596	0.618	0.508089	1.86265	-5.48126	18	41	8	3UTR
hsa-miR-6761-5p	NM_000121	EPOR	TCTGAGAGAGCTCGATGGCAG#CGAGGCCTCTCTCAGGA#((((((((((((((.......#))))..)))))))))).	1714	1731	1	-20.6	1	5.59e-06	0.456	1.19662	1.04549	-4.90607	14	17	10	3UTR
hsa-miR-6764-3p	NM_000121	EPOR	TCTCTGGTCTTTCCTTGACAG#GTCACATGAAAGGCCAGGAA#((.((((((((((..((((..#))))...)))))))))))).	2296	2316	1	-21	0	0.0172285	0.515	0.744224	0.460674	-7.0874	16	20	12	3UTR
hsa-miR-6772-5p	NM_000121	EPOR	TGGGTGTAGGCTGGAGCTGAGG#CTTAGTTTAGCTGTACACCCAG#((((((((((((.((((((((.#)))))))))))).)))))))).	2317	2339	1	-26.5	1	0.00280773	0.515	0.945962	0.697123	-5.22671	20	22	12	3UTR
hsa-miR-6778-5p	NM_000121	EPOR	AGTGGGAGGACAGGAGGCAGGT#GCCTGGAAATGGGCTTCCTCTCTTCTTCTCACA#.(((((((((..((((((((((#)))))...........)))))..))))))))).	2231	2264	1	-24.6	1	0.254907	0.471	1.1519	0.799733	-9.9649	19	33	9	3UTR
hsa-miR-6788-5p	NM_000121	EPOR	CTGGGAGAAGAGTGGTGAAGA#CTCTACCTTCTCTTAGG#((((((((((.((((.(....#).)))))))))))))).	2121	2138	1	-18.8	1	8.73e-05	0.559	1.51852	1.31102	-6.9954	15	17	14	3UTR
hsa-miR-6790-5p	NM_000121	EPOR	GTGAGTGTGGATTTGGCGGGGTT#TCTGCCCAATCCATCCTGCTCAG#.((((((((((((.((((((...#)))))).)))))))...))))).	1752	1775	1	-23.1	1	0.00107738	0.574	1.50977	1.06233	-4.65016	18	23	7	3UTR
hsa-miR-6802-5p	NM_000121	EPOR	CTAGGTGGGGGGCTTGAAGC#CTTTAAGTCCCATCTTCCCCTGGG#(((((.(((((((((((((.#))))))))))).....))))))).	1884	1908	1	-23.8	0	3.97e-05	0.574	1.53458	0.815157	-5.83853	18	24	11	3UTR
hsa-miR-6807-5p	NM_000121	EPOR	GTGAGCCAGTGGAATGGAGAGG#CCTCTCTTCTTCTCACACCTCACTGGCTGGA#.(.(((((((((((.(((((((#)))))))..)))........)))))))).).	2247	2278	1	-24.2	0	0.000421288	0.5	0.928267	0.432412	-6.08631	19	31	8	3UTR
hsa-miR-6810-5p	NM_000121	EPOR	ATGGGGACAGGGATCAGCATGGC#GCATTGCTGATTTTGTCTGCCCAA#.((((((((.(((((((((..((#))..)))))))))))))..)))).	1737	1761	1	-24	1	0.0345512	0.471	0.169686	1.05373	-5.03583	19	24	13	3UTR
hsa-miR-6814-5p	NM_000121	EPOR	TCCCAAGGGTGAGATGCTGCCA#GGCAGCCATCCATGGGAT#(((((.(((((....((((((.#))))))))))).))))).	2071	2089	1	-26.6	0	1.1e-05	0.485	1.60272	1.38656	-12.0668	16	18	11	3UTR
hsa-miR-6816-5p	NM_000121	EPOR	TGGGGCGGGGCAGGTCCCTGC#GCAGGGGCATTGCTGATTTTGTCTGCCCA#..(((((((((((((((((((#)))))))).)))))........)))))).	1731	1760	1	-30.3	1	0.0168258	0.485	0.440892	1.17332	-4.957	19	29	8	3UTR
hsa-miR-6826-5p	NM_000121	EPOR	TCAATAGGAAAGAGGTGGGACCT#GTCCCATCTTCCCCTGG#....((((...((((((((((..#))))))))))..)))).	1890	1907	1	-19.5	0	0.00057356	0.559	1.14348	0.888861	-14.6702	14	17	10	3UTR
hsa-miR-6830-5p	NM_000121	EPOR	CCAAGGAAGGAGGCTGGACATC#GATGAGTCAGAGGTTCAGACTCTTCCAGTCTGTAGCTCTACCTTCTCTTAGGG#((((((((((((((((((....#.)))))))).........))))).))).)).	2086	2139	1	-20.9	1	0.000104479	0.544	1.34804	1.53303	-3.93757	18	31	8	3UTR
hsa-miR-6830-3p	NM_000121	EPOR	TGTCTTTCTTCTCTCCCTTGCAG#GCAAGGGAAGAAAAAGGGCAG#(((((((.((((.((((((((..#)))))))))))).))))))).	2177	2198	1	-25.7	1	0.0143736	0.5	2.04177	1.01467	-7.54034	19	21	12	3UTR
hsa-miR-6833-5p	NM_000121	EPOR	GTGTGGAAGATGGGAGGAGAAA#TTTCTACAAACACCCTTTAAGTCCCATCTTCCCCTGGGCATA#(((((((((((((((.......#.))))))))))).....)))).	1870	1912	1	-21.2	1	1.22e-05	0.544	2.42102	0.388565	-4.17062	15	22	11	3UTR
hsa-miR-6843-3p	NM_000121	EPOR	ATGGTCTCCTGTTCTCTGCAG#CTGCAGATGATCAGGGATCCAA#.(((((.((((.(((((((((#))))))).)).)))))).))).	1643	1665	1	-23.5	0	0.0131002	0.5	0.913226	1.87851	-8.68381	18	22	7	3UTR
hsa-miR-6856-5p	NM_000121	EPOR	AAGAGAGGAGCAGTGGTGCTGTGG#AGGGCCACTAGCTAGTCTCTG#.(((((..(((((((((.((....#)).)))))).)))..))))).	2357	2378	1	-23.8	0	0.0202164	0.618	0.555818	0.984205	-7.65065	16	21	6	3UTR
hsa-miR-6858-3p	NM_000121	EPOR	CAGCCAGCCCCTGCTCACCCCT#GAGCAGGGGCATTGCTGA#((((..((((((((((......#))))))))))...)))).	1729	1747	1	-29.1	0	5.08e-07	0.412	-0.0893973	1.09267	-9.95757	14	18	10	3UTR
hsa-miR-6888-3p	NM_000121	EPOR	ATCTGTCTCGATTGTTTCCAG#CTGGAAACAGTCACATGACC#....(((..((((((((((((#))))))))))))....))).	2273	2293	1	-19.1	0	0.0200291	0.5	0.688959	0.884586	-12.9166	15	20	12	3UTR
hsa-miR-7110-5p	NM_000121	EPOR	TGGGGGTGTGGGGAGAGAGAG#CTCTCTTCTTCTCACACCTCA#..(((((((((((((((((((#)))))).))))))))))))).	2248	2269	1	-31	1	0.259362	0.456	1.43379	0.631181	-4.957	19	21	13	3UTR
hsa-miR-7112-5p	NM_000121	EPOR	ACGGGCAGGGCAGTGCACCCTG#CAGGGGCATTGCTGATTTTGTCTGCCCA#..((((((((((((((.(((((#)))))))))))))........)))))).	1732	1760	1	-31.8	1	0.0168258	0.485	0.48237	1.15137	-4.957	19	28	13	3UTR
hsa-miR-7151-3p	NM_000121	EPOR	CTACAGGCTGGAATGGGCTCA#GGTTCAGACTCTTCCAGTCTGTAGC#(((((((((((((((((((..#)))))).....))))))))))))).	2097	2122	1	-24.2	1	1.12e-05	0.529	2.16808	1.42717	-3.93757	19	25	13	3UTR
hsa-miR-7843-5p	NM_000121	EPOR	GAGGGCAGAGCCAGCTTCCTGA#TCAGAAGCTGGATCTGCAATCT#((..(((((.(((((((.((((#))))))))))).)))))..)).	1948	1970	1	-27.1	0	0.00128046	0.662	1.99475	0.886628	-9.76964	18	22	11	3UTR
hsa-miR-7843-5p	NM_000121	EPOR	GAGGGCAGAGCCAGCTTCCTGA#TCAGGAGCAGGGGCATTGCTGATTTTGTCTGCCCA#..((((((((((.((.((((((#))))))))...))).............))))))).	1725	1760	1	-26.2	1	0.0168258	0.485	0.635799	1.2	-6.47918	18	35	8	3UTR
hsa-miR-7978	NM_000121	EPOR	TCTGGTGTATAGCGTTGCTCA#AGTTTAGCTGTACACCCAGGA#(((((((((((((...(((..#)))...)))))))))).))).	2320	2341	1	-20.2	1	0.00383218	0.515	0.832505	0.759296	-5.76291	16	21	10	3UTR
hsa-miR-8081	NM_000121	EPOR	CTTGAGTCGTGCCTTTCTGAATG#TCAGAGAACCAGTGCAGACTCAAGA#((((((((.(((((((((((...#))))))....)).))))))))))).	1671	1696	1	-21.9	1	0.0329933	0.485	1.37661	1.12166	-4.99396	19	25	11	3UTR
hsa-miR-9500	NM_000121	EPOR	AAGGGAAGATGGTGACCAC#TGATTTCTACAAACACCCTTTAAGTCCCATCTTCCCC#..((((((((((.(((...#.))))))))))))).	1867	1904	1	-22.9	1	0.0299723	0.559	2.21554	0.470087	-6.24613	13	15	13	3UTR
hsa-miR-9986	NM_000121	EPOR	TGTGAGGTTGTCATGCCTGC#CAGGGATGGCGAGGCCTCTCT#.(.(((((((((((.((((.#)))).))))))..))))).).	1705	1726	1	-21.6	0	3.95e-05	0.471	1.70229	0.940113	-6.08631	16	21	6	3UTR
hsa-miR-10401-3p	NM_000121	EPOR	ACCTCGCCGTCCCGCCCGCCG#TGGAACAGGGATGGCGAGGC#.((((((((((((.....(((#)))....)))))))))))).	1700	1720	1	-28.7	1	0.000305082	0.456	1.45322	0.893278	-5.61866	15	20	12	3UTR
hsa-miR-11400	NM_000121	EPOR	TCGGCTGTGTATCTCTGTGTC#ACAGGGATGGCGAGGCCT#..((((.(((((((((((...#))))))))).)).)))).	1704	1722	1	-19	0	0.000104274	0.471	1.09709	0.88003	-6.50069	15	18	9	3UTR
hsa-miR-12114	NM_000121	EPOR	CAGGTGGAGGTGTGAGGTC#TCTCACACCTCACTGGCTGG#(((.(((((((((((((..#))))))))))).).).))).	2257	2277	1	-22.4	0	0.000780065	0.5	1.09089	0.460673	-6.9696	16	20	11	3UTR
