# Supplementary material for: Pan-Cancer Analysis Based on EPOR Expression With Potential Value in Prognosis and Tumor Immunity in 33 Tumors
Source: Front Oncol. 2022 Mar 14;12:844794. doi: 10.3389/fonc.2022.844794 (PMC8963997; doi:10.3389/fonc.2022.844794)
Supplement: Supplementary file 1 [file DataSheet_1.zip › Supplementary Table 4.xlsx]

## Sheet: TargetScanHuman_8.0
TargetScan_8.0_EPOR(ENST00000592375.2)_predicted_targeting_details
miRNA	Position in the UTR	seed match	context++ score	context++ score percentile	weighted context++ score	conserved branch length	Pct	Predicted relative KD	Note
Conserved sites
hsa-miR-140-3p.2	51-57	7mer-m8	-0.02	39	-0.02	4.72	N/A	-2.823
hsa-miR-503-5p	117-123	7mer-m8	-0.14	88	-0.14	4.781	N/A	-4.604	The context++ score percentile was 88, and the site was conserved.
hsa-miR-149-5p	177-183	7mer-m8	-0.12	83	-0.12	2.894	N/A	-3.284
hsa-miR-29c-3p	214-220	7mer-m8	-0.16	77	-0.16	5.143	N/A	-3.296
hsa-miR-29a-3p	214-220	7mer-m8	-0.16	77	-0.16	5.143	N/A	-3.149
hsa-miR-29b-3p	214-220	7mer-m8	-0.16	77	-0.16	5.143	N/A	-3.296
hsa-miR-338-3p	217-223	7mer-1A	-0.09	84	-0.09	5.471	N/A	-2.05
hsa-miR-4429	374-380	7mer-m8	-0.03	63	-0.03	3.663	N/A	-2.914
hsa-miR-320c	374-380	7mer-m8	-0.02	48	-0.02	3.663	N/A	-2.914
hsa-miR-320a	374-380	7mer-m8	-0.02	48	-0.02	3.663	N/A	-2.914
hsa-miR-320b	374-380	7mer-m8	-0.02	48	-0.02	3.663	N/A	-2.914
hsa-miR-320d	374-380	7mer-m8	-0.02	48	-0.02	3.663	N/A	-2.914
hsa-miR-330-3p	376-382	7mer-1A	-0.02	61	-0.02	4.105	N/A	-2.408
hsa-miR-665	391-397	7mer-1A	-0.12	79	-0.12	5.845	N/A	-1.825
hsa-miR-335-5p	410-416	7mer-m8	-0.12	88	-0.12	3.04	N/A	-4.126	The context++ score percentile was 88, and the site was conserved.
hsa-miR-6088	497-503	7mer-1A	-0.11	80	-0.11	3.788	N/A	-1.863
hsa-miR-143-3p	497-503	7mer-1A	-0.11	78	-0.11	3.788	N/A	-2.357
hsa-miR-4770	497-503	7mer-1A	-0.11	78	-0.11	3.788	N/A	-2.879
hsa-miR-223-3p	503-509	7mer-m8	-0.15	78	-0.15	3.233	N/A	-4.192
hsa-miR-125b-5p	515-521	7mer-m8	-0.09	69	-0.09	3.066	N/A	-3.094
hsa-miR-4319	515-521	7mer-m8	-0.09	69	-0.09	3.066	N/A	-3.45
hsa-miR-125a-5p	515-521	7mer-m8	-0.08	67	-0.08	3.066	N/A	-3.094
Poorly conserved sites
hsa-miR-3185	16-22	7mer-1A	-0.09	82	-0.09	0	N/A	N/A
hsa-miR-449b-3p	25-31	7mer-m8	-0.08	76	-0.08	0.533	N/A	N/A
hsa-miR-4691-3p	26-32	7mer-m8	-0.25	96	-0.25	0.498	N/A	N/A
hsa-miR-6856-3p	28-34	7mer-1A	-0.08	70	-0.08	0.071	N/A	N/A
hsa-miR-150-3p	31-37	7mer-m8	-0.08	47	-0.08	0.071	N/A	N/A
hsa-miR-4490	33-39	7mer-1A	-0.12	71	-0.12	0	N/A	N/A
hsa-miR-4774-5p	33-39	7mer-1A	-0.09	69	-0.09	0	N/A	N/A
hsa-miR-382-3p	38-44	7mer-m8	-0.07	82	-0.07	0.971	N/A	-3.404
hsa-miR-4692	47-53	7mer-m8	-0.17	89	-0.17	0	N/A	N/A
hsa-miR-4514	47-53	7mer-m8	-0.13	85	-0.13	0	N/A	N/A
hsa-miR-140-3p.1	50-56	7mer-m8	-0.06	68	-0.06	1.452	N/A	-1.861
hsa-miR-4283	59-65	7mer-m8	-0.2	86	-0.2	0	N/A	N/A
hsa-miR-6813-5p	60-66	7mer-m8	-0.07	61	-0.07	0	N/A	N/A
hsa-miR-6085	60-66	7mer-m8	-0.06	52	-0.06	0	N/A	N/A
hsa-miR-1909-3p	62-69	8mer	-0.26	92	-0.26	0	N/A	N/A
hsa-miR-6722-3p	62-69	8mer	-0.26	91	-0.26	0	N/A	N/A
hsa-miR-6836-5p	63-69	7mer-1A	-0.05	56	-0.05	0.073	N/A	N/A
hsa-miR-6132	63-69	7mer-1A	-0.01	23	-0.01	0.073	N/A	N/A
hsa-miR-4664-5p	67-73	7mer-m8	-0.29	94	-0.29	0.071	N/A	N/A
hsa-miR-342-5p	67-73	7mer-m8	-0.24	90	-0.24	0.071	N/A	N/A
hsa-miR-6842-5p	68-74	7mer-m8	-0.25	75	-0.25	0.377	N/A	N/A
hsa-miR-7110-5p	68-74	7mer-m8	-0.26	75	-0.26	0.377	N/A	N/A
hsa-miR-6752-5p	68-74	7mer-m8	-0.2	74	-0.2	0.377	N/A	N/A
hsa-miR-6732-5p	69-75	7mer-m8	-0.28	92	-0.28	0	N/A	N/A
hsa-miR-3179	71-78	8mer	-0.28	94	-0.28	0	N/A	-3.824
hsa-miR-6864-5p	72-78	7mer-m8	-0.14	82	-0.14	0	N/A	N/A
hsa-miR-7515	72-78	7mer-1A	-0.13	76	-0.13	0	N/A	N/A
hsa-miR-3605-3p	77-83	7mer-m8	-0.23	82	-0.23	0	N/A	-3.218
hsa-miR-6769b-5p	85-91	7mer-m8	-0.13	81	-0.13	0	N/A	N/A
hsa-miR-6769a-5p	85-91	7mer-m8	-0.12	77	-0.12	0	N/A	N/A
hsa-miR-3665	88-94	7mer-m8	-0.14	74	-0.14	0	N/A	N/A
hsa-miR-6828-5p	92-98	7mer-m8	-0.06	52	-0.06	0	N/A	N/A
hsa-miR-9500	94-100	7mer-m8	-0.09	76	-0.09	0	N/A	N/A
hsa-miR-7113-5p	96-103	8mer	-0.33	97	-0.33	0	N/A	N/A
hsa-miR-6837-5p	97-103	7mer-1A	-0.18	86	-0.18	0	N/A	N/A
hsa-miR-4685-5p	97-103	7mer-1A	-0.17	85	-0.17	0	N/A	N/A
hsa-miR-617	101-107	7mer-m8	-0.16	82	-0.16	0.38	N/A	N/A
hsa-miR-8083	103-109	7mer-m8	-0.03	48	-0.03	0.345	N/A	N/A
hsa-miR-6761-5p	108-115	8mer	-0.08	80	-0.08	0.498	N/A	N/A
hsa-miR-4251	109-115	7mer-1A	-0.03	57	-0.03	0	N/A	N/A
hsa-miR-4329	109-115	7mer-1A	-0.01	45	-0.01	0	N/A	N/A
hsa-miR-4653-5p	110-116	7mer-m8	-0.07	71	-0.07	0	N/A	N/A
hsa-miR-3921	110-116	7mer-m8	-0.02	50	-0.02	0	N/A	N/A
hsa-miR-4530	119-125	7mer-m8	-0.02	39	-0.02	0	N/A	N/A
hsa-miR-361-3p	122-129	8mer	-0.21	91	-0.21	0.073	N/A	-1.563
hsa-miR-6894-3p	134-140	7mer-m8	-0.22	94	-0.22	0.071	N/A	N/A
hsa-miR-4763-5p	134-140	7mer-1A	-0.12	61	-0.12	0	N/A	N/A
hsa-miR-6890-3p	137-143	7mer-m8	-0.14	92	-0.14	0	N/A	N/A
hsa-miR-1273g-3p	138-145	8mer	-0.24	95	-0.24	0	N/A	N/A
hsa-miR-181a-2-3p	139-145	7mer-1A	-0.09	78	-0.09	0	N/A	N/A
hsa-miR-6509-3p	139-145	7mer-m8	-0.04	43	-0.04	0	N/A	-2.406
hsa-miR-4707-5p	146-153	8mer	-0.57	98	-0.57	0	N/A	N/A
hsa-miR-6763-3p	147-153	7mer-m8	-0.36	93	-0.36	0	N/A	N/A
hsa-miR-5587-3p	147-153	7mer-1A	-0.2	81	-0.2	0	N/A	N/A
hsa-miR-452-3p	154-160	7mer-m8	-0.05	63	-0.05	0	N/A	N/A
hsa-miR-6072	159-165	7mer-m8	-0.2	89	-0.2	0	N/A	N/A
hsa-miR-6891-3p	159-165	7mer-m8	-0.19	88	-0.19	0	N/A	N/A
hsa-miR-6805-5p	166-172	7mer-m8	-0.19	77	-0.19	0	N/A	N/A
hsa-miR-6798-5p	167-173	7mer-m8	-0.08	66	-0.08	0.071	N/A	N/A
hsa-miR-6722-3p	168-174	7mer-m8	-0.08	60	-0.08	0	N/A	N/A
hsa-miR-1909-3p	168-174	7mer-m8	-0.07	59	-0.07	0	N/A	N/A
hsa-miR-6510-5p	169-175	7mer-m8	-0.02	39	-0.02	0	N/A	N/A
hsa-miR-761	170-176	7mer-m8	-0.02	55	-0.02	0.383	N/A	-2.835
hsa-miR-3619-5p	170-176	7mer-m8	-0.02	54	-0.02	0.383	N/A	-3.031
hsa-miR-214-3p	170-176	7mer-m8	-0.02	43	-0.02	0.383	N/A	-2.877
hsa-miR-4530	171-178	8mer	-0.13	83	-0.13	0	N/A	N/A
hsa-miR-338-3p	172-178	7mer-1A	-0.01	36	-0.01	3.182	N/A	-1.537
hsa-miR-766-3p	173-179	7mer-m8	-0.11	83	-0.11	0.012	N/A	N/A
hsa-miR-892b	178-184	7mer-m8	-0.03	33	-0.03	0	N/A	N/A
hsa-miR-6890-3p	186-193	8mer	-0.21	95	-0.21	0.569	N/A	N/A
hsa-miR-1304-3p	188-194	7mer-m8	-0.02	38	-0.02	0.498	N/A	N/A
hsa-miR-1178-3p	190-196	7mer-m8	-0.13	85	-0.13	0.012	N/A	N/A
hsa-miR-6862-5p	195-202	8mer	-0.29	90	-0.29	0	N/A	N/A
hsa-miR-4253	195-202	8mer	-0.28	89	-0.28	0	N/A	N/A
hsa-miR-3945	196-202	7mer-1A	-0.11	59	-0.11	0	N/A	N/A
hsa-miR-612	197-203	7mer-m8	-0.08	81	-0.08	0.5	N/A	N/A
hsa-miR-5189-5p	197-203	7mer-m8	-0.12	81	-0.12	0.5	N/A	N/A
hsa-miR-1285-3p	197-203	7mer-m8	-0.13	80	-0.13	0.5	N/A	N/A
hsa-miR-6860	197-203	7mer-m8	-0.12	79	-0.12	0.5	N/A	N/A
hsa-miR-3187-5p	197-203	7mer-m8	-0.12	78	-0.12	0.5	N/A	N/A
hsa-miR-939-3p	198-205	8mer	-0.44	99	-0.44	0	N/A	N/A	The context++ score percentile was 99, but the site was poorly conserved.
hsa-miR-1343-3p	199-205	7mer-m8	-0.18	89	-0.18	0.345	N/A	-3.702
hsa-miR-6783-3p	199-205	7mer-m8	-0.18	88	-0.18	0.345	N/A	-3.939
hsa-miR-6742-3p	199-205	7mer-1A	-0.09	82	-0.09	0	N/A	N/A
hsa-miR-6852-5p	199-205	7mer-1A	-0.12	80	-0.12	0.498	N/A	N/A
hsa-miR-4678	205-211	7mer-1A	-0.06	58	-0.06	0	N/A	N/A
hsa-miR-331-5p	205-211	7mer-m8	-0.04	42	-0.04	0.071	N/A	N/A
hsa-miR-488-5p	210-216	7mer-m8	-0.08	68	-0.08	0.071	N/A	N/A
hsa-miR-3065-3p	215-221	7mer-m8	-0.22	94	-0.22	0	N/A	N/A
hsa-miR-4530	217-223	7mer-1A	-0.11	79	-0.11	0	N/A	N/A
hsa-miR-198	219-225	7mer-1A	-0.19	92	-0.19	0.073	N/A	N/A
hsa-miR-3912-5p	220-226	7mer-1A	-0.06	65	-0.06	0	N/A	N/A
hsa-miR-4646-3p	221-227	7mer-1A	-0.09	65	-0.09	0	N/A	N/A
hsa-miR-2355-3p	221-227	7mer-1A	-0.09	63	-0.09	0	N/A	-2.848
hsa-miR-486-3p	234-240	7mer-m8	-0.12	54	-0.12	1.114	N/A	N/A
hsa-miR-5090	235-241	7mer-m8	-0.26	80	-0.26	0.345	N/A	N/A
hsa-miR-6775-5p	235-241	7mer-m8	-0.23	76	-0.23	0.345	N/A	N/A
hsa-miR-6784-5p	236-243	8mer	-0.51	98	-0.51	0.498	N/A	N/A
hsa-miR-4497	238-244	7mer-1A	-0.22	70	-0.22	0	N/A	N/A
hsa-miR-23b-5p	241-247	7mer-m8	-0.12	74	-0.12	0	N/A	N/A
hsa-miR-23a-5p	241-247	7mer-m8	-0.06	67	-0.06	0	N/A	N/A
hsa-miR-1228-5p	246-252	7mer-m8	-0.17	77	-0.17	0	N/A	N/A
hsa-miR-4486	247-253	7mer-m8	-0.1	88	-0.1	0	N/A	N/A
hsa-miR-653-3p	250-256	7mer-m8	-0.07	76	-0.07	0.071	N/A	N/A
hsa-miR-1304-3p	251-257	7mer-m8	-0.02	38	-0.02	0.498	N/A	N/A
hsa-miR-6799-5p	259-266	8mer	-0.11	90	-0.11	0	N/A	N/A
hsa-miR-7106-5p	260-266	7mer-1A	-0.11	78	-0.11	0	N/A	N/A
hsa-miR-149-3p	260-266	7mer-1A	-0.11	69	-0.11	0	N/A	N/A
hsa-miR-6883-5p	260-266	7mer-1A	-0.08	62	-0.08	0	N/A	N/A
hsa-miR-6785-5p	260-266	7mer-1A	-0.05	57	-0.05	0	N/A	N/A
hsa-miR-6779-5p	260-266	7mer-m8	-0.06	54	-0.06	0.071	N/A	N/A
hsa-miR-6780a-5p	260-266	7mer-m8	-0.05	52	-0.05	0.071	N/A	N/A
hsa-miR-4728-5p	260-266	7mer-1A	-0.05	50	-0.05	0	N/A	N/A
hsa-miR-1273h-5p	260-266	7mer-m8	-0.05	48	-0.05	0.071	N/A	N/A
hsa-miR-30b-3p	260-266	7mer-m8	-0.03	40	-0.03	0.071	N/A	N/A
hsa-miR-3689a-3p	260-266	7mer-m8	-0.02	30	-0.02	0.071	N/A	N/A
hsa-miR-3689b-3p	260-266	7mer-m8	-0.02	29	-0.02	0.071	N/A	N/A
hsa-miR-3689c	260-266	7mer-m8	-0.02	29	-0.02	0.071	N/A	N/A
hsa-miR-3192-5p	261-267	7mer-m8	-0.02	45	-0.02	0.012	N/A	N/A
hsa-miR-4292	263-269	7mer-m8	-0.11	71	-0.11	0	N/A	N/A
hsa-miR-6791-5p	263-269	7mer-m8	-0.09	64	-0.09	0	N/A	N/A
hsa-miR-1291	265-271	7mer-m8	-0.1	60	-0.1	0.012	N/A	N/A
hsa-miR-6775-3p	265-271	7mer-m8	-0.09	54	-0.09	0.012	N/A	N/A
hsa-miR-1911-3p	269-275	7mer-m8	-0.08	67	-0.08	0	N/A	N/A
hsa-miR-4733-3p	270-276	7mer-m8	-0.02	39	-0.02	0	N/A	N/A
hsa-miR-4715-3p	273-279	7mer-m8	-0.05	70	-0.05	0	N/A	N/A
hsa-miR-6890-3p	276-282	7mer-m8	-0.11	88	-0.11	0.498	N/A	N/A
hsa-miR-6834-3p	284-290	7mer-1A	-0.11	74	-0.11	0	N/A	N/A
hsa-miR-4701-5p	291-297	7mer-m8	-0.27	97	-0.27	0.012	N/A	-4.436
hsa-miR-588	291-297	7mer-m8	-0.27	96	-0.27	0.012	N/A	-3.898
hsa-miR-205-5p	301-307	7mer-m8	-0.02	44	-0.02	2.348	N/A	-1.87
hsa-miR-3614-3p	303-309	7mer-m8	-0.23	93	-0.23	0	N/A	N/A
hsa-miR-6823-3p	305-311	7mer-1A	-0.14	78	-0.14	0.073	N/A	-4
hsa-miR-2114-3p	305-311	7mer-1A	-0.13	76	-0.13	0.073	N/A	-3.529
hsa-miR-6751-3p	306-313	8mer	-0.43	99	-0.43	0.347	N/A	N/A	The context++ score percentile was 99, but the site was poorly conserved.
hsa-miR-1199-5p	306-313	8mer	-0.43	99	-0.43	0.347	N/A	N/A	The context++ score percentile was 99, but the site was poorly conserved.
hsa-miR-4303	307-314	8mer	-0.3	97	-0.3	0	N/A	N/A
hsa-miR-103a-2-5p	311-317	7mer-1A	-0.01	29	-0.01	0.071	N/A	N/A
hsa-miR-3605-5p	316-322	7mer-m8	-0.16	78	-0.16	0	N/A	-4.376
hsa-miR-6894-5p	317-323	7mer-m8	-0.16	88	-0.16	0	N/A	N/A
hsa-miR-4459	319-325	7mer-m8	-0.12	85	-0.12	0	N/A	N/A
hsa-miR-4722-5p	320-326	7mer-m8	-0.09	74	-0.09	0	N/A	N/A
hsa-miR-6165	321-327	7mer-m8	-0.07	66	-0.07	0	N/A	N/A
hsa-miR-4468	323-329	7mer-1A	-0.2	90	-0.2	0	N/A	N/A
hsa-miR-1245b-3p	327-333	7mer-m8	-0.06	64	-0.06	0	N/A	N/A
hsa-miR-330-3p	332-338	7mer-m8	-0.02	39	-0.02	1.164	N/A	-2.211
hsa-miR-3926	335-341	7mer-m8	-0.12	79	-0.12	0	N/A	N/A
hsa-miR-27a-5p	345-351	7mer-1A	-0.12	67	-0.12	0.569	N/A	N/A
hsa-miR-378g	346-352	7mer-m8	-0.13	86	-0.13	0	N/A	-3.217
hsa-miR-4505	348-354	7mer-m8	-0.15	77	-0.15	0	N/A	N/A
hsa-miR-5787	348-354	7mer-m8	-0.1	76	-0.1	0	N/A	N/A
hsa-miR-4492	349-356	8mer	-0.23	93	-0.23	0.012	N/A	N/A
hsa-miR-5001-5p	349-356	8mer	-0.3	92	-0.3	0.012	N/A	N/A
hsa-miR-762	349-356	8mer	-0.24	92	-0.24	0.012	N/A	N/A
hsa-miR-4498	349-356	8mer	-0.27	90	-0.27	0.012	N/A	N/A
hsa-miR-4741	350-356	7mer-1A	-0.14	85	-0.14	0	N/A	N/A
hsa-miR-4656	350-356	7mer-1A	-0.16	82	-0.16	0	N/A	N/A
hsa-miR-1587	350-356	7mer-m8	-0.13	74	-0.13	0	N/A	N/A
hsa-miR-4675	350-356	7mer-1A	-0.05	73	-0.05	0	N/A	N/A
hsa-miR-3620-5p	350-356	7mer-m8	-0.08	73	-0.08	0	N/A	N/A
hsa-miR-6829-5p	350-356	7mer-1A	-0.05	58	-0.05	0	N/A	N/A
hsa-miR-378g	351-358	8mer	-0.35	98	-0.35	0	N/A	N/A
hsa-miR-612	352-358	7mer-1A	-0.19	95	-0.19	0.012	N/A	N/A
hsa-miR-6860	352-358	7mer-1A	-0.19	91	-0.19	0.012	N/A	N/A
hsa-miR-4486	352-358	7mer-1A	-0.11	89	-0.11	0	N/A	N/A
hsa-miR-3187-5p	352-358	7mer-1A	-0.16	87	-0.16	0.012	N/A	N/A
hsa-miR-5189-5p	352-358	7mer-1A	-0.14	86	-0.14	0.012	N/A	N/A
hsa-miR-1285-3p	352-358	7mer-1A	-0.14	83	-0.14	0.012	N/A	N/A
hsa-miR-330-5p	353-359	7mer-m8	-0.09	74	-0.09	0.233	N/A	-2.316
hsa-miR-326	353-359	7mer-m8	-0.09	72	-0.09	0.233	N/A	-2.634
hsa-miR-2276-5p	355-362	8mer	-0.09	79	-0.09	0	N/A	N/A
hsa-miR-642a-5p	356-362	7mer-m8	-0.02	46	-0.02	0.073	N/A	-1.978
hsa-miR-6892-3p	356-362	7mer-1A	-0.01	31	-0.01	0	N/A	N/A
hsa-miR-4469	357-363	7mer-m8	-0.03	69	-0.03	0	N/A	N/A
hsa-miR-7106-3p	358-364	7mer-m8	-0.09	61	-0.09	0	N/A	N/A
hsa-miR-2467-5p	361-367	7mer-m8	-0.1	84	-0.1	0	N/A	N/A
hsa-miR-2467-3p	364-370	7mer-m8	-0.02	33	-0.02	0.377	N/A	-4.345
hsa-miR-922	366-372	7mer-m8	-0.02	52	-0.02	0.073	N/A	N/A
hsa-miR-885-3p	369-375	7mer-1A	-0.15	84	-0.15	0.073	N/A	N/A
hsa-miR-6868-5p	370-376	7mer-m8	-0.09	70	-0.09	0	N/A	N/A
hsa-miR-320e	373-379	7mer-m8	-0.15	86	-0.15	0	N/A	N/A
hsa-miR-888-5p	378-385	8mer	-0.07	68	-0.07	0	N/A	-3.015
hsa-miR-4280	384-390	7mer-1A	-0.11	84	-0.11	0	N/A	N/A
hsa-miR-615-5p	395-402	8mer	-0.53	98	-0.53	0.605	N/A	N/A
hsa-miR-7704	396-402	7mer-1A	-0.18	79	-0.18	0	N/A	N/A
hsa-miR-7155-5p	397-403	7mer-m8	-0.12	83	-0.12	0.377	N/A	N/A
hsa-miR-4731-5p	398-404	7mer-m8	-0.2	90	-0.2	0	N/A	-3.103
hsa-miR-4487	400-406	7mer-m8	-0.14	76	-0.14	0	N/A	N/A
hsa-miR-6726-5p	402-409	8mer	-0.31	94	-0.31	0.073	N/A	N/A
hsa-miR-4300	402-409	8mer	-0.24	90	-0.24	0.073	N/A	N/A
hsa-miR-5591-5p	402-409	8mer	-0.25	90	-0.25	0.073	N/A	N/A
hsa-miR-920	402-409	8mer	-0.2	90	-0.2	0.073	N/A	N/A
hsa-miR-6090	403-409	7mer-1A	-0.14	87	-0.14	0	N/A	N/A
hsa-miR-6827-5p	403-409	7mer-1A	-0.19	80	-0.19	0.071	N/A	N/A
hsa-miR-3192-5p	404-410	7mer-m8	-0.07	74	-0.07	0.012	N/A	N/A
hsa-miR-4487	407-413	7mer-m8	-0.17	82	-0.17	0	N/A	N/A
hsa-miR-3912-5p	422-428	7mer-m8	-0.02	33	-0.02	0	N/A	N/A
hsa-miR-6733-3p	425-431	7mer-m8	-0.14	86	-0.14	0	N/A	N/A
hsa-miR-216a-3p	427-433	7mer-m8	-0.07	71	-0.07	0.066	N/A	-2.61
hsa-miR-128-3p	427-433	7mer-m8	-0.05	65	-0.05	0.066	N/A	-2.603
hsa-miR-3681-3p	427-433	7mer-m8	-0.05	62	-0.05	0.066	N/A	-3.205
hsa-miR-3127-5p	433-439	7mer-m8	-0.22	90	-0.22	0.012	N/A	-3.972
hsa-miR-3918	433-439	7mer-1A	-0.14	80	-0.14	0	N/A	-4.508
hsa-miR-1266-5p	434-440	7mer-m8	-0.12	84	-0.12	0.012	N/A	N/A
hsa-miR-4518	434-440	7mer-m8	-0.05	80	-0.05	0.012	N/A	N/A
hsa-miR-3934-3p	435-441	7mer-m8	-0.23	92	-0.23	0	N/A	N/A
hsa-miR-6854-5p	436-442	7mer-m8	-0.09	77	-0.09	0	N/A	N/A
hsa-miR-4660	438-444	7mer-m8	-0.19	88	-0.19	0.012	N/A	N/A
hsa-miR-486-3p	441-447	7mer-m8	-0.22	77	-0.22	0	N/A	N/A
hsa-miR-6805-5p	443-450	8mer	-0.48	98	-0.48	0	N/A	N/A
hsa-miR-6794-5p	444-450	7mer-1A	-0.24	85	-0.24	0	N/A	N/A
hsa-miR-6732-5p	444-450	7mer-1A	-0.19	83	-0.19	0	N/A	N/A
hsa-miR-4716-3p	444-450	7mer-1A	-0.22	81	-0.22	0	N/A	N/A
hsa-miR-4278	444-450	7mer-m8	-0.23	80	-0.23	0	N/A	N/A
hsa-miR-6881-5p	449-455	7mer-1A	-0.18	68	-0.18	0	N/A	N/A
hsa-miR-6742-5p	450-456	7mer-m8	-0.25	92	-0.25	0.377	N/A	N/A
hsa-miR-92a-2-5p	451-457	7mer-m8	-0.19	88	-0.19	0.071	N/A	N/A
hsa-miR-6756-5p	452-458	7mer-m8	-0.25	85	-0.25	0	N/A	N/A
hsa-miR-6766-5p	452-458	7mer-m8	-0.23	83	-0.23	0	N/A	N/A
hsa-miR-4651	453-460	8mer	-0.39	94	-0.39	0	N/A	N/A
hsa-miR-608	453-460	8mer	-0.39	94	-0.39	0	N/A	N/A
hsa-miR-6812-5p	454-460	7mer-m8	-0.25	89	-0.25	0	N/A	N/A
hsa-miR-6747-5p	454-460	7mer-1A	-0.2	87	-0.2	0.377	N/A	N/A
hsa-miR-6819-5p	454-460	7mer-m8	-0.22	86	-0.22	0	N/A	N/A
hsa-miR-6737-5p	454-460	7mer-m8	-0.21	85	-0.21	0	N/A	N/A
hsa-miR-4664-5p	454-460	7mer-1A	-0.09	74	-0.09	0.071	N/A	N/A
hsa-miR-342-5p	454-460	7mer-1A	-0.09	69	-0.09	0.071	N/A	N/A
hsa-miR-6742-5p	455-461	7mer-m8	-0.2	88	-0.2	0.377	N/A	N/A
hsa-miR-92a-2-5p	456-462	7mer-m8	-0.23	93	-0.23	0.071	N/A	N/A
hsa-miR-6802-5p	458-465	8mer	-0.41	96	-0.41	0	N/A	N/A
hsa-miR-6865-5p	458-464	7mer-1A	-0.13	83	-0.13	0	N/A	N/A
hsa-miR-6815-5p	458-464	7mer-1A	-0.11	82	-0.11	0	N/A	N/A
hsa-miR-6800-5p	459-465	7mer-1A	-0.17	84	-0.17	0	N/A	N/A
hsa-miR-6509-5p	460-466	7mer-1A	-0.15	76	-0.15	0	N/A	-2.753
hsa-miR-552-3p	469-475	7mer-1A	-0.19	86	-0.19	0.012	N/A	-2.572
hsa-miR-624-3p	475-481	7mer-m8	-0.14	87	-0.14	0.012	N/A	-4.271
hsa-miR-4457	476-482	7mer-m8	-0.14	85	-0.14	0	N/A	N/A
hsa-miR-140-3p.2	479-485	7mer-1A	-0.09	75	-0.09	0.527	N/A	-2.959
hsa-miR-5702	487-493	7mer-m8	-0.17	84	-0.17	0	N/A	N/A
hsa-miR-4708-5p	496-503	8mer	-0.26	96	-0.26	0	N/A	N/A
hsa-miR-1273f	497-503	7mer-1A	-0.04	64	-0.04	0	N/A	N/A
hsa-miR-20b-3p	508-514	7mer-m8	-0.07	73	-0.07	0	N/A	N/A
hsa-miR-3160-3p	512-518	7mer-1A	-0.18	87	-0.18	0	N/A	N/A
hsa-miR-4487	512-518	7mer-1A	-0.15	78	-0.15	0	N/A	N/A
hsa-miR-558	512-518	7mer-1A	-0.05	66	-0.05	0.012	N/A	N/A
hsa-miR-331-3p	517-523	7mer-1A	-0.09	76	-0.09	0.735	N/A	-1.652
hsa-miR-6810-3p	517-523	7mer-1A	-0.04	55	-0.04	0	N/A	N/A
hsa-miR-6801-3p	517-523	7mer-1A	-0.04	52	-0.04	0	N/A	N/A
hsa-miR-1289	521-527	7mer-m8	-0.12	71	-0.12	0.012	N/A	N/A
hsa-miR-3192-5p	524-530	7mer-m8	-0.03	58	-0.03	0.012	N/A	N/A
hsa-miR-4292	526-533	8mer	-0.26	94	-0.26	0	N/A	N/A
hsa-miR-6791-5p	526-533	8mer	-0.24	92	-0.24	0	N/A	N/A
hsa-miR-4308	527-533	7mer-1A	-0.04	50	-0.04	0	N/A	N/A
hsa-miR-7113-3p	528-534	7mer-m8	-0.03	54	-0.03	0	N/A	N/A
hsa-miR-7106-3p	529-535	7mer-m8	-0.11	66	-0.11	0	N/A	N/A
hsa-miR-4674	532-539	8mer	-0.24	94	-0.24	0	N/A	N/A
hsa-miR-4437	532-538	7mer-1A	-0.13	66	-0.13	0	N/A	N/A
hsa-miR-3620-5p	533-539	7mer-1A	-0.07	71	-0.07	0	N/A	N/A
hsa-miR-1587	533-539	7mer-1A	-0.1	68	-0.1	0	N/A	N/A
hsa-miR-6774-5p	534-540	7mer-m8	-0.08	73	-0.08	0.012	N/A	N/A
hsa-miR-635	534-540	7mer-m8	-0.04	57	-0.04	0.012	N/A	N/A
hsa-miR-3189-3p	535-541	7mer-m8	-0.02	41	-0.02	0	N/A	N/A
hsa-miR-4313	539-545	7mer-m8	-0.12	67	-0.12	0	N/A	N/A
hsa-miR-3943	540-546	7mer-m8	-0.2	87	-0.2	0.012	N/A	N/A
hsa-miR-4529-5p	552-558	7mer-m8	-0.19	84	-0.19	0	N/A	N/A
hsa-miR-6508-3p	553-559	7mer-m8	-0.12	81	-0.12	0	N/A	N/A
hsa-miR-6762-5p	554-560	7mer-m8	-0.3	90	-0.3	0.071	N/A	N/A
hsa-miR-6845-5p	554-560	7mer-m8	-0.27	88	-0.27	0.071	N/A	N/A
hsa-miR-6743-5p	556-562	7mer-1A	-0.33	97	-0.33	0.498	N/A	N/A
hsa-miR-4688	556-562	7mer-1A	-0.31	95	-0.31	0.498	N/A	N/A
hsa-miR-6789-5p	556-562	7mer-m8	-0.21	87	-0.21	0	N/A	N/A
hsa-miR-6085	556-562	7mer-1A	-0.15	79	-0.15	0	N/A	N/A
hsa-miR-6813-5p	556-562	7mer-1A	-0.11	74	-0.11	0	N/A	N/A
hsa-miR-3198	562-568	7mer-1A	-0.06	79	-0.06	0	N/A	N/A
hsa-miR-4309	562-568	7mer-1A	-0.09	76	-0.09	0	N/A	N/A
hsa-miR-296-3p	566-572	7mer-m8	-0.2	93	-0.2	2.227	N/A	-3.461
hsa-miR-7156-5p	576-582	7mer-m8	-0.16	92	-0.16	0	N/A	N/A
hsa-miR-4273	576-582	7mer-m8	-0.1	91	-0.1	0	N/A	N/A
hsa-miR-2117	576-582	7mer-1A	-0.1	69	-0.1	0	N/A	N/A
hsa-miR-26b-3p	577-583	7mer-m8	-0.09	72	-0.09	1.114	N/A	N/A
hsa-miR-4687-3p	579-585	7mer-m8	-0.22	92	-0.22	0.714	N/A	N/A
hsa-miR-6506-5p	588-594	7mer-m8	-0.11	90	-0.11	0	N/A	N/A
hsa-miR-619-5p	588-594	7mer-m8	-0.07	88	-0.07	0	N/A	N/A
hsa-miR-5787	590-596	7mer-m8	-0.17	88	-0.17	0	N/A	N/A
hsa-miR-4505	590-596	7mer-m8	-0.21	87	-0.21	0	N/A	N/A
hsa-miR-24-3p	598-604	7mer-m8	-0.11	80	-0.11	2.363	N/A	-3.266
hsa-miR-2467-5p	600-606	7mer-m8	-0.17	91	-0.17	0.504	N/A	N/A
hsa-miR-2467-3p	603-609	7mer-m8	-0.07	63	-0.07	0.569	N/A	-3.211
hsa-miR-486-3p	606-612	7mer-m8	-0.19	69	-0.19	0.75	N/A	N/A
hsa-miR-328-5p	608-615	8mer	-0.54	97	-0.54	0	N/A	N/A
hsa-miR-6885-5p	608-615	8mer	-0.58	97	-0.58	0	N/A	N/A
hsa-miR-7109-5p	609-615	7mer-m8	-0.21	83	-0.21	0	N/A	N/A
hsa-miR-6887-5p	609-615	7mer-1A	-0.22	64	-0.22	0	N/A	N/A
hsa-miR-6795-5p	609-615	7mer-1A	-0.21	63	-0.21	0	N/A	N/A
hsa-miR-637	610-616	7mer-m8	-0.2	87	-0.2	0.012	N/A	N/A
hsa-miR-4731-5p	611-617	7mer-m8	-0.19	89	-0.19	0	N/A	-4.144
hsa-miR-449b-3p	620-626	7mer-m8	-0.06	68	-0.06	0.071	N/A	N/A
hsa-miR-676-3p	633-639	7mer-m8	-0.1	76	-0.1	0.012	N/A	-4.182
hsa-miR-7978	637-643	7mer-m8	-0.1	81	-0.1	0	N/A	N/A
hsa-miR-7156-3p	643-649	7mer-m8	-0.24	93	-0.24	0	N/A	N/A
hsa-miR-1184	644-651	8mer	-0.3	97	-0.3	0.073	N/A	N/A
hsa-miR-3158-5p	645-651	7mer-1A	-0.13	88	-0.13	0.071	N/A	N/A
hsa-miR-17-3p	645-651	7mer-1A	-0.07	79	-0.07	0.073	N/A	N/A
hsa-miR-1205	645-651	7mer-1A	-0.07	76	-0.07	0.012	N/A	N/A
hsa-miR-452-3p	648-654	7mer-m8	-0.09	76	-0.09	0	N/A	N/A
hsa-miR-670-5p	655-661	7mer-m8	-0.14	92	-0.14	0	N/A	-5.026
hsa-miR-345-3p	655-661	7mer-1A	-0.14	90	-0.14	0	N/A	-3.194
hsa-miR-4319	655-661	7mer-1A	-0.18	86	-0.18	0.54	< 0.1	-3.33
hsa-miR-4732-3p	655-661	7mer-1A	-0.09	85	-0.09	0	N/A	N/A
hsa-miR-125a-5p	655-661	7mer-1A	-0.17	84	-0.17	0.54	< 0.1	-3.145
hsa-miR-125b-5p	655-661	7mer-1A	-0.16	83	-0.16	0.54	< 0.1	-3.145
hsa-miR-1279	664-671	8mer	-0.09	89	-0.09	0	N/A	N/A
hsa-miR-937-5p	669-675	7mer-m8	-0.17	91	-0.17	0	N/A	N/A
hsa-miR-5702	669-675	7mer-1A	-0.2	88	-0.2	0	N/A	N/A
hsa-miR-4682	671-677	7mer-1A	-0.12	86	-0.12	0	N/A	N/A
hsa-miR-3921	672-679	8mer	-0.4	99	-0.4	0	N/A	N/A	The context++ score percentile was 99, but the site was poorly conserved.
hsa-miR-4653-5p	672-679	8mer	-0.36	98	-0.36	0	N/A	N/A
hsa-miR-146a-3p	673-679	7mer-1A	-0.15	86	-0.15	0	N/A	N/A
hsa-miR-301a-5p	673-679	7mer-1A	-0.06	86	-0.06	0.071	N/A	N/A
hsa-miR-301b-5p	673-679	7mer-1A	-0.04	80	-0.04	0.071	N/A	N/A
hsa-miR-3191-5p	674-680	7mer-1A	-0.14	86	-0.14	0	N/A	N/A
hsa-miR-2117	675-681	7mer-m8	-0.13	75	-0.13	0	N/A	N/A
hsa-miR-597-3p	676-683	8mer	-0.38	97	-0.38	0	N/A	N/A
hsa-miR-182-3p	677-683	7mer-1A	-0.14	79	-0.14	0	N/A	N/A
hsa-miR-152-5p	677-683	7mer-1A	-0.13	72	-0.13	0	N/A	N/A
hsa-miR-4793-3p	683-690	8mer	-0.3	98	-0.3	0	N/A	N/A
hsa-miR-3130-3p	684-690	7mer-1A	-0.1	87	-0.1	0	N/A	N/A
hsa-miR-627-5p	688-695	8mer	-0.22	95	-0.22	0.073	N/A	-3.67
hsa-miR-924	688-694	7mer-1A	-0.14	84	-0.14	0.073	N/A	N/A
hsa-miR-937-5p	689-695	7mer-1A	-0.18	92	-0.18	0	N/A	N/A
hsa-miR-8081	689-695	7mer-m8	-0.21	92	-0.21	0	N/A	N/A
hsa-miR-526b-5p	691-697	7mer-m8	-0.21	93	-0.21	0.073	N/A	-3.713
hsa-miR-1264	694-701	8mer	-0.22	96	-0.22	0.012	N/A	N/A
hsa-miR-3184-3p	695-701	7mer-1A	-0.15	89	-0.15	0	N/A	N/A
hsa-miR-587	700-706	7mer-m8	-0.13	89	-0.13	0	N/A	N/A
hsa-miR-1266-3p	704-710	7mer-m8	-0.2	91	-0.2	0	N/A	-2.097
hsa-miR-339-5p	706-712	7mer-1A	-0.11	71	-0.11	0.664	N/A	-3.179
hsa-miR-6758-5p	721-727	7mer-m8	-0.06	69	-0.06	0	N/A	N/A
hsa-miR-6856-5p	721-727	7mer-m8	-0.05	65	-0.05	0	N/A	N/A
hsa-miR-6761-5p	724-730	7mer-m8	-0.06	72	-0.06	0	N/A	N/A
hsa-miR-4324	725-732	8mer	-0.16	88	-0.16	0	N/A	N/A
hsa-miR-1200	726-732	7mer-m8	-0.05	62	-0.05	0	N/A	N/A
hsa-miR-544b	726-732	7mer-1A	-0.06	61	-0.06	0	N/A	N/A
hsa-miR-3653-5p	727-733	7mer-m8	-0.02	41	-0.02	0	N/A	N/A
hsa-miR-6772-3p	729-735	7mer-m8	-0.07	62	-0.07	0	N/A	N/A
hsa-miR-4448	729-735	7mer-1A	-0.03	55	-0.03	0	N/A	N/A
hsa-miR-4268	729-735	7mer-1A	-0.01	33	-0.01	0	N/A	N/A
hsa-miR-6810-3p	733-739	7mer-m8	-0.22	88	-0.22	0	N/A	N/A
hsa-miR-6801-3p	733-739	7mer-m8	-0.21	87	-0.21	0	N/A	N/A
hsa-miR-210-5p	734-741	8mer	-0.41	98	-0.41	0	N/A	N/A
hsa-miR-4749-3p	735-741	7mer-1A	-0.09	65	-0.09	0	N/A	N/A
hsa-miR-365b-3p	737-743	7mer-m8	-0.14	82	-0.14	1.206	< 0.1	-3.672
hsa-miR-365a-3p	737-743	7mer-m8	-0.14	82	-0.14	1.206	< 0.1	-3.672
hsa-miR-3908	740-746	7mer-m8	-0.02	57	-0.02	0	N/A	N/A
hsa-miR-545-3p	742-748	7mer-1A	-0.01	27	-0.01	0.073	N/A	-3.793
hsa-miR-3617-3p	743-749	7mer-m8	-0.13	75	-0.13	0.071	N/A	N/A
hsa-miR-34a-3p	744-750	7mer-m8	-0.19	93	-0.19	0	N/A	N/A
hsa-miR-8063	747-753	7mer-m8	-0.02	84	-0.02	0	N/A	N/A
hsa-miR-3166	752-758	7mer-m8	-0.17	78	-0.17	0	N/A	N/A
hsa-miR-6721-5p	755-761	7mer-1A	-0.15	75	-0.15	0	N/A	N/A
hsa-miR-1246	761-767	7mer-m8	-0.06	66	-0.06	0.012	N/A	N/A
hsa-miR-3134	762-768	7mer-m8	-0.17	89	-0.17	0	N/A	N/A
hsa-miR-2392	764-770	7mer-m8	-0.19	90	-0.19	0.012	N/A	N/A
hsa-miR-6165	767-773	7mer-m8	-0.17	88	-0.17	0	N/A	N/A
hsa-miR-4468	769-775	7mer-1A	-0.18	88	-0.18	0	N/A	N/A
hsa-miR-1200	772-779	8mer	-0.29	97	-0.29	0	N/A	N/A
hsa-miR-4324	772-778	7mer-1A	-0.14	85	-0.14	0	N/A	N/A
hsa-miR-544b	772-778	7mer-1A	-0.11	78	-0.11	0	N/A	N/A
hsa-miR-378a-5p	773-779	7mer-1A	-0.05	72	-0.05	0	N/A	N/A
hsa-miR-7152-5p	774-780	7mer-1A	-0.04	69	-0.04	0	N/A	N/A
hsa-miR-3074-5p	774-780	7mer-1A	-0.01	46	-0.01	0	N/A	N/A
hsa-miR-29b-2-5p	777-783	7mer-m8	-0.07	80	-0.07	0	N/A	N/A
hsa-miR-1273g-5p	779-785	7mer-1A	-0.13	83	-0.13	0	N/A	N/A
hsa-miR-203a-5p	779-785	7mer-1A	-0.14	79	-0.14	0	N/A	N/A
hsa-miR-4708-3p	787-793	7mer-1A	-0.17	83	-0.17	0.345	N/A	N/A
hsa-miR-2276-3p	788-794	7mer-m8	-0.23	97	-0.23	0	N/A	N/A
hsa-miR-509-5p	790-796	7mer-1A	-0.22	96	-0.22	0.345	N/A	N/A
hsa-miR-509-3-5p	790-796	7mer-1A	-0.2	95	-0.2	0.345	N/A	N/A
hsa-miR-6807-3p	790-796	7mer-1A	-0.2	95	-0.2	1.902	< 0.1	-2.259
hsa-miR-217	790-796	7mer-1A	-0.17	93	-0.17	1.902	< 0.1	-2.55
hsa-miR-4418	790-796	7mer-1A	-0.18	93	-0.18	0.345	N/A	N/A
hsa-miR-200b-3p	792-798	7mer-m8	-0.2	94	-0.2	2.139	0.2	-3.927
hsa-miR-200c-3p	792-798	7mer-m8	-0.2	94	-0.2	2.139	0.2	-3.927
hsa-miR-429	792-798	7mer-m8	-0.2	94	-0.2	2.139	0.2	-3.084
hsa-miR-548c-3p	796-802	7mer-1A	-0.01	57	-0.01	0.38	N/A	N/A
hsa-miR-5580-3p	804-810	7mer-1A	-0.11	91	-0.11	0	N/A	N/A
hsa-miR-1284	807-813	7mer-m8	-0.25	92	-0.25	0.012	N/A	N/A
hsa-miR-548x-3p	812-818	7mer-m8	-0.1	97	-0.1	0.071	N/A	N/A
hsa-miR-548j-3p	812-818	7mer-m8	-0.1	97	-0.1	0.071	N/A	N/A
hsa-miR-548aj-3p	812-818	7mer-m8	-0.1	97	-0.1	0.071	N/A	N/A
hsa-miR-548aq-3p	812-818	7mer-m8	-0.09	96	-0.09	0.071	N/A	N/A
hsa-miR-548ah-3p	812-818	7mer-m8	-0.09	96	-0.09	0.071	N/A	N/A
hsa-miR-548ae-3p	812-818	7mer-m8	-0.09	96	-0.09	0.071	N/A	N/A
hsa-miR-548am-3p	812-818	7mer-m8	-0.09	96	-0.09	0.071	N/A	N/A
hsa-miR-3613-3p	817-823	7mer-m8	-0.05	79	-0.05	0	N/A	N/A
hsa-miR-5011-5p	828-835	8mer	-0.09	88	-0.09	0	N/A	N/A
hsa-miR-190a-3p	829-835	7mer-m8	-0.03	75	-0.03	0	N/A	N/A
hsa-miR-5011-5p	830-837	8mer	-0.09	89	-0.09	0	N/A	N/A
hsa-miR-190a-3p	831-837	7mer-m8	-0.03	75	-0.03	0	N/A	N/A
hsa-miR-5011-5p	832-839	8mer	-0.08	87	-0.08	0	N/A	N/A
hsa-miR-190a-3p	833-839	7mer-m8	-0.02	66	-0.02	0	N/A	N/A
hsa-miR-5011-5p	834-841	8mer	-0.05	82	-0.05	0	N/A	N/A
hsa-miR-190a-3p	835-841	7mer-m8	-0.02	40	-0.02	0	N/A	N/A
hsa-miR-223-5p	839-845	7mer-1A	-0.1	68	-0.1	0	N/A	N/A
hsa-miR-511-3p	840-847	8mer	-0.36	98	-0.35	0	N/A	-4.371
hsa-miR-5580-3p	844-851	8mer	-0.27	99	-0.26	0	N/A	N/A	The context++ score percentile was 99, but the site was poorly conserved.
hsa-miR-5582-3p	855-861	7mer-m8	-0.02	81	-0.02	0	N/A	N/A
hsa-miR-548x-3p	856-862	7mer-m8	-0.02	68	-0.02	0.071	N/A	N/A
hsa-miR-548ah-3p	856-862	7mer-m8	-0.02	67	-0.02	0.071	N/A	N/A
hsa-miR-548aj-3p	856-862	7mer-m8	-0.02	67	-0.02	0.071	N/A	N/A
hsa-miR-548ae-3p	856-862	7mer-m8	-0.02	67	-0.02	0.071	N/A	N/A
hsa-miR-548am-3p	856-862	7mer-m8	-0.02	67	-0.02	0.071	N/A	N/A
hsa-miR-548aq-3p	856-862	7mer-m8	-0.02	67	-0.02	0.071	N/A	N/A
hsa-miR-548j-3p	856-862	7mer-m8	-0.02	67	-0.02	0.071	N/A	N/A
hsa-miR-4650-3p	861-868	8mer	-0.51	99	-0.49	0	N/A	N/A	The context++ score percentile was 99, but the site was poorly conserved.
hsa-miR-3529-5p	862-868	7mer-1A	-0.21	89	-0.2	1.42	N/A	-3.185
hsa-miR-379-5p	862-868	7mer-1A	-0.18	87	-0.17	1.42	N/A	-3.572
hsa-miR-4451	862-868	7mer-1A	-0.23	85	-0.22	0	N/A	N/A
hsa-miR-2681-3p	866-872	7mer-m8	-0.31	98	-0.3	0	N/A	-3.896
hsa-miR-5680	871-877	7mer-1A	-0.01	53	-0.01	0	N/A	N/A
hsa-miR-3674	874-881	8mer	-0.35	97	-0.34	0	N/A	N/A
hsa-miR-8068	877-883	7mer-1A	-0.11	74	-0.1	0	N/A	N/A
hsa-miR-609	880-886	7mer-m8	-0.34	96	-0.33	0.073	N/A	N/A
hsa-miR-365b-5p	890-897	8mer	-0.53	99	-0.51	0	N/A	N/A	The context++ score percentile was 99, but the site was poorly conserved.
hsa-miR-365a-5p	890-897	8mer	-0.53	99	-0.51	0	N/A	N/A	The context++ score percentile was 99, but the site was poorly conserved.
hsa-miR-8052	891-897	7mer-1A	-0.27	92	-0.26	0	N/A	N/A
hsa-miR-3199	891-897	7mer-1A	-0.26	91	-0.25	0	N/A	N/A
hsa-miR-4426	895-901	7mer-m8	-0.09	89	-0.09	0	N/A	N/A
hsa-miR-4662b	895-901	7mer-m8	-0.11	83	-0.1	0	N/A	N/A
hsa-miR-4647	895-901	7mer-m8	-0.03	78	-0.03	0	N/A	N/A
hsa-miR-6780b-5p	899-905	7mer-m8	-0.25	91	-0.24	0	N/A	N/A
hsa-miR-4725-3p	899-905	7mer-m8	-0.23	89	-0.22	0	N/A	N/A
hsa-miR-4271	899-905	7mer-m8	-0.18	88	-0.17	0	N/A	N/A
hsa-miR-6783-5p	900-906	7mer-m8	-0.14	78	-0.13	0	N/A	N/A
hsa-miR-1915-3p	903-909	7mer-m8	-0.14	90	-0.14	0	N/A	N/A
hsa-miR-6764-5p	903-909	7mer-m8	-0.14	90	-0.14	0	N/A	N/A
hsa-miR-6883-3p	918-924	7mer-m8	-0.17	88	-0.16	0	N/A	N/A
hsa-miR-454-5p	918-924	7mer-1A	-0.1	68	-0.1	0	N/A	N/A
hsa-miR-188-5p	920-926	7mer-1A	-0.16	89	-0.16	0.422	N/A	-2.722
hsa-miR-6866-3p	920-926	7mer-1A	-0.09	84	-0.09	0.422	N/A	-3.27
hsa-miR-302d-5p	930-936	7mer-m8	-0.13	97	-0.12	0	N/A	N/A
hsa-miR-302b-5p	930-936	7mer-m8	-0.13	96	-0.12	0	N/A	N/A
hsa-miR-4511	935-941	7mer-m8	-0.09	92	-0.09	0	N/A	N/A
hsa-miR-99a-3p	942-948	7mer-1A	-0.23	96	-0.23	0	N/A	N/A
hsa-miR-99b-3p	942-948	7mer-1A	-0.23	96	-0.23	0	N/A	N/A
hsa-miR-6796-3p	942-948	7mer-1A	-0.11	89	-0.1	0	N/A	N/A
hsa-miR-4427	947-954	8mer	-0.17	94	-0.15	0	N/A	N/A
hsa-miR-4680-3p	948-954	7mer-1A	-0.05	74	-0.04	0	N/A	N/A
hsa-miR-5187-3p	948-954	7mer-1A	-0.03	66	-0.02	0	N/A	N/A
hsa-miR-4267	955-961	7mer-1A	-0.05	72	-0.05	0	N/A	N/A
hsa-miR-5586-5p	956-962	7mer-m8	-0.23	92	-0.21	0	N/A	-5.308
hsa-miR-1273h-3p	962-968	7mer-1A	-0.14	89	-0.13	0	N/A	N/A
hsa-miR-3678-3p	962-968	7mer-1A	-0.17	88	-0.15	0	N/A	N/A
hsa-miR-10b-3p	967-973	7mer-1A	-0.03	60	-0.03	0	N/A	N/A
hsa-miR-3942-3p	968-974	7mer-m8	-0.13	92	-0.12	0	N/A	N/A
hsa-miR-5100	968-974	7mer-1A	-0.08	82	-0.07	0	N/A	N/A
hsa-miR-892c-5p	969-975	7mer-m8	-0.12	87	-0.11	0.073	N/A	-3.488
hsa-miR-1179	972-979	8mer	-0.41	99	-0.37	0.012	N/A	-3.964	The context++ score percentile was 99, but the site was poorly conserved.
hsa-miR-6869-5p	977-983	7mer-m8	-0.17	95	-0.15	0	N/A	N/A
hsa-miR-4803	1000-1006	7mer-1A	-0.09	89	-0.08	0.071	N/A	N/A
hsa-miR-302c-5p	1001-1008	8mer	-0.16	96	-0.14	0	N/A	N/A
hsa-miR-3143	1001-1007	7mer-1A	-0.04	73	-0.04	0	N/A	N/A
hsa-miR-3658	1013-1019	7mer-1A	-0.05	77	-0.04	0	N/A	N/A
hsa-miR-4676-5p	1024-1030	7mer-m8	-0.26	98	-0.19	0.012	N/A	N/A
hsa-miR-575	1024-1030	7mer-m8	-0.26	98	-0.19	0.012	N/A	N/A
hsa-miR-4536-5p	1031-1037	7mer-1A	-0.22	83	-0.16	0.073	N/A	N/A
hsa-miR-8066	1034-1040	7mer-1A	-0.11	84	-0.08	0	N/A	N/A
hsa-miR-5696	1039-1045	7mer-m8	-0.07	84	-0.05	0	N/A	N/A
hsa-miR-4729	1039-1045	7mer-1A	-0.04	81	-0.03	0	N/A	N/A
hsa-miR-539-5p	1045-1051	7mer-m8	-0.09	94	-0.06	0.073	N/A	N/A
hsa-miR-4306	1050-1056	7mer-m8	-0.28	96	-0.2	0.95	N/A	-4.635
hsa-miR-4644	1050-1056	7mer-m8	-0.28	95	-0.2	0.95	N/A	-4.229
hsa-miR-185-5p	1050-1056	7mer-m8	-0.28	95	-0.2	0.95	N/A	-4.635
hsa-miR-6888-5p	1052-1058	7mer-1A	-0.14	91	-0.1	0	N/A	N/A
hsa-miR-4266	1053-1059	7mer-1A	-0.15	71	-0.02	0	N/A	N/A
hsa-miR-1258	1054-1060	7mer-m8	-0.19	76	-0.03	0.073	N/A	N/A
hsa-miR-4424	1057-1063	7mer-1A	-0.16	78	-0.03	0	N/A	-3.005
hsa-miR-4682	1058-1064	7mer-m8	-0.17	91	-0.03	0	N/A	N/A
hsa-miR-8077	1059-1065	7mer-m8	-0.16	95	-0.03	0	N/A	N/A
hsa-miR-3160-3p	1061-1068	8mer	-0.36	98	-0.05	0	N/A	N/A
hsa-miR-4487	1062-1068	7mer-1A	-0.22	90	-0.04	0	N/A	N/A
hsa-miR-558	1062-1068	7mer-1A	-0.07	74	-0.01	0.073	N/A	N/A
hsa-miR-8055	1064-1070	7mer-m8	-0.15	95	-0.02	0	N/A	N/A
hsa-miR-4641	1070-1076	7mer-1A	-0.14	70	-0.02	0	N/A	N/A
hsa-miR-647	1074-1080	7mer-m8	-0.14	90	-0.02	0	N/A	N/A
hsa-miR-604	1074-1080	7mer-1A	-0.14	80	-0.02	0.012	N/A	N/A
hsa-miR-6762-3p	1074-1080	7mer-1A	-0.1	68	-0.02	0	N/A	N/A
hsa-miR-889-5p	1075-1081	7mer-m8	-0.04	48	-0.01	0.071	N/A	N/A
hsa-miR-432-3p	1078-1084	7mer-m8	-0.13	73	-0.02	0	N/A	N/A
hsa-miR-490-5p	1080-1086	7mer-m8	-0.02	37	0	0	N/A	N/A
hsa-miR-6729-3p	1086-1092	7mer-1A	-0.03	48	0	0	N/A	N/A
hsa-miR-6870-3p	1087-1093	7mer-m8	-0.08	81	-0.01	0	N/A	N/A
hsa-miR-345-5p	1091-1098	8mer	-0.16	93	-0.03	0.416	N/A	-4.725
hsa-miR-301b-5p	1093-1099	7mer-m8	-0.02	68	0	0.071	N/A	N/A
hsa-miR-301a-5p	1093-1099	7mer-m8	-0.02	68	0	0.071	N/A	N/A
hsa-miR-4539	1100-1106	7mer-1A	-0.01	41	0	0	N/A	N/A
hsa-miR-5007-5p	1104-1110	7mer-m8	-0.1	77	-0.02	0	N/A	N/A
hsa-miR-6077	1107-1114	8mer	-0.1	87	-0.02	0	N/A	N/A
hsa-miR-7-5p	1108-1114	7mer-1A	-0.01	39	0	0.818	< 0.1	-2.771
hsa-miR-4463	1112-1118	7mer-m8	-0.05	77	-0.01	0	N/A	N/A
hsa-miR-4494	1113-1119	7mer-m8	-0.09	74	-0.02	0	N/A	N/A
hsa-miR-548v	1117-1123	7mer-m8	-0.11	66	-0.02	0	N/A	N/A
hsa-miR-4732-5p	1122-1128	7mer-m8	-0.22	93	-0.04	0	N/A	N/A
hsa-miR-4451	1123-1129	7mer-m8	-0.19	79	-0.03	0	N/A	N/A
hsa-miR-6831-5p	1124-1130	7mer-m8	-0.13	75	-0.02	0.071	N/A	N/A
hsa-miR-3927-3p	1124-1130	7mer-m8	-0.11	71	-0.02	0.071	N/A	N/A
hsa-miR-6770-5p	1128-1134	7mer-m8	-0.2	92	-0.03	0	N/A	N/A
hsa-miR-7151-5p	1147-1153	7mer-m8	-0.13	91	-0.02	0	N/A	-5.202
hsa-miR-4713-3p	1150-1156	7mer-m8	-0.33	92	-0.05	0	N/A	N/A
hsa-miR-4773	1157-1164	8mer	-0.13	90	-0.02	0	N/A	N/A
hsa-miR-3674	1161-1168	8mer	-0.19	86	-0.03	0	N/A	N/A
hsa-miR-548au-3p	1167-1174	8mer	-0.34	96	-0.05	0	N/A	N/A
hsa-miR-34c-5p	1168-1174	7mer-1A	-0.19	75	-0.03	0.131	< 0.1	-2.913
hsa-miR-449b-5p	1168-1174	7mer-1A	-0.18	73	-0.03	0.131	< 0.1	-2.913
hsa-miR-449a	1168-1174	7mer-1A	-0.15	69	-0.02	0.131	< 0.1	-3.455
hsa-miR-34a-5p	1168-1174	7mer-1A	-0.15	68	-0.02	0.131	< 0.1	-3.316
hsa-miR-6868-5p	1169-1175	7mer-m8	-0.27	95	-0.04	0	N/A	N/A
hsa-miR-628-5p	1175-1182	8mer	-0.29	97	-0.05	0.071	N/A	-6.084
hsa-miR-623	1180-1187	8mer	-0.3	98	-0.05	0	N/A	N/A
hsa-miR-4780	1180-1186	7mer-1A	-0.19	87	-0.03	0	N/A	N/A
hsa-miR-6780b-3p	1180-1186	7mer-1A	-0.1	78	-0.02	0	N/A	N/A
hsa-miR-5006-3p	1181-1187	7mer-m8	-0.13	87	-0.02	0	N/A	N/A
hsa-miR-4755-5p	1181-1187	7mer-m8	-0.11	85	-0.02	0	N/A	N/A
hsa-miR-211-5p	1181-1187	7mer-1A	-0.06	68	-0.01	0.636	< 0.1	-2.769
hsa-miR-204-5p	1181-1187	7mer-1A	-0.06	68	-0.01	0.636	< 0.1	-2.769
hsa-miR-6875-3p	1184-1191	8mer	-0.16	91	-0.03	0	N/A	N/A
hsa-miR-4659a-3p	1185-1191	7mer-1A	-0.01	24	0	0	N/A	N/A
hsa-miR-4659b-3p	1185-1191	7mer-1A	-0.01	24	0	0	N/A	N/A
hsa-miR-6832-3p	1190-1196	7mer-m8	-0.1	80	-0.02	0	N/A	N/A
hsa-miR-938	1192-1198	7mer-1A	-0.18	86	-0.03	0.012	N/A	N/A
hsa-miR-6886-3p	1192-1198	7mer-1A	-0.13	75	-0.02	0	N/A	N/A
hsa-miR-18a-3p	1193-1199	7mer-m8	-0.25	95	-0.04	0	N/A	N/A
hsa-miR-6882-3p	1195-1201	7mer-1A	-0.21	88	-0.03	0	N/A	N/A
hsa-miR-4317	1199-1205	7mer-1A	-0.09	72	-0.01	0	N/A	N/A
hsa-miR-616-3p	1200-1206	7mer-m8	-0.03	40	0	0.012	N/A	-3.474
hsa-miR-1178-5p	1203-1209	7mer-m8	-0.14	76	-0.02	0	N/A	N/A
hsa-miR-6804-5p	1205-1211	7mer-1A	-0.09	52	-0.02	0	N/A	N/A
hsa-miR-6834-5p	1206-1212	7mer-1A	-0.11	78	-0.02	0	N/A	N/A
hsa-miR-6734-5p	1206-1212	7mer-1A	-0.1	67	-0.02	0	N/A	N/A
hsa-miR-1226-5p	1206-1212	7mer-1A	-0.05	64	-0.01	0	N/A	N/A
hsa-miR-7155-3p	1213-1219	7mer-1A	-0.2	90	-0.03	0.377	N/A	N/A
hsa-miR-3136-3p	1213-1219	7mer-1A	-0.2	89	-0.03	0.377	N/A	N/A
hsa-miR-7853-5p	1218-1224	7mer-1A	-0.01	48	0	0.071	N/A	-1.772
hsa-miR-105-5p	1218-1224	7mer-1A	-0.01	48	0	0.071	N/A	-1.564
hsa-miR-372-5p	1219-1225	7mer-m8	-0.02	64	0	0.071	N/A	N/A
hsa-miR-1972	1231-1237	7mer-m8	-0.09	70	-0.01	0	N/A	N/A
hsa-miR-4645-5p	1233-1239	7mer-1A	-0.13	87	-0.02	0	N/A	N/A
hsa-miR-4673	1233-1239	7mer-1A	-0.11	83	-0.02	0	N/A	N/A
hsa-miR-3180-5p	1235-1241	7mer-1A	-0.06	72	-0.01	0	N/A	N/A
hsa-miR-671-5p	1244-1250	7mer-m8	-0.2	88	-0.03	0	N/A	-4.586
hsa-miR-6859-5p	1247-1253	7mer-m8	-0.02	40	0	0	N/A	N/A
hsa-miR-3916	1247-1253	7mer-m8	-0.02	35	0	0	N/A	N/A
hsa-miR-3125	1247-1253	7mer-m8	-0.02	26	0	0	N/A	N/A
hsa-miR-6758-5p	1249-1255	7mer-m8	-0.2	92	-0.03	0	N/A	N/A
hsa-miR-6856-5p	1249-1255	7mer-m8	-0.18	91	-0.03	0	N/A	N/A
hsa-miR-5197-3p	1252-1258	7mer-m8	-0.13	88	-0.02	0	N/A	N/A
hsa-miR-3185	1254-1260	7mer-m8	-0.1	86	-0.02	0	N/A	N/A
hsa-miR-1253	1256-1263	8mer	-0.26	96	-0.04	0.012	N/A	N/A
hsa-miR-6770-5p	1257-1263	7mer-1A	-0.07	71	-0.01	0	N/A	N/A
hsa-miR-7854-3p	1264-1270	7mer-1A	-0.21	91	-0.03	0	N/A	N/A
hsa-miR-6134	1264-1270	7mer-1A	-0.16	76	-0.03	0.012	N/A	N/A
hsa-miR-1294	1265-1271	7mer-m8	-0.18	87	-0.03	0	N/A	-3.327
hsa-miR-4676-5p	1270-1276	7mer-m8	-0.09	90	-0.01	0	N/A	N/A
hsa-miR-575	1270-1276	7mer-m8	-0.06	83	-0.01	0	N/A	N/A
hsa-miR-6720-5p	1273-1280	8mer	-0.33	97	-0.05	0	N/A	-5.379
hsa-miR-6512-3p	1273-1280	8mer	-0.3	96	-0.05	0	N/A	-5.379
hsa-miR-6849-3p	1273-1279	7mer-1A	-0.11	83	-0.02	0	N/A	N/A
hsa-miR-3180-5p	1275-1281	7mer-1A	-0.02	36	0	0	N/A	N/A
hsa-miR-892c-3p	1279-1285	7mer-m8	-0.02	37	0	1.09	N/A	-1.844
hsa-miR-4676-3p	1279-1285	7mer-m8	-0.02	37	0	1.09	N/A	-1.644
hsa-miR-452-5p	1279-1285	7mer-m8	-0.02	34	0	1.09	N/A	-1.97
hsa-miR-943	1281-1287	7mer-m8	-0.06	67	-0.01	0.012	N/A	N/A
hsa-miR-134-5p	1282-1289	8mer	-0.31	96	-0.05	0.519	N/A	-6.082
hsa-miR-3118	1282-1289	8mer	-0.27	94	-0.04	0.519	N/A	-7.023
hsa-miR-6820-3p	1283-1289	7mer-1A	-0.02	35	0	0	N/A	-5.584
hsa-miR-3164	1283-1289	7mer-1A	-0.01	18	0	0	N/A	-4.623
hsa-miR-4501	1284-1290	7mer-m8	-0.1	84	-0.02	0	N/A	N/A
hsa-miR-3607-5p	1285-1292	8mer	-0.13	91	-0.02	0	N/A	N/A
hsa-miR-7704	1291-1297	7mer-1A	-0.22	86	-0.03	0	N/A	N/A
hsa-miR-615-5p	1291-1297	7mer-1A	-0.16	80	-0.03	0.381	N/A	N/A
hsa-miR-7155-5p	1292-1298	7mer-m8	-0.14	86	-0.02	0	N/A	N/A
hsa-miR-134-5p	1296-1303	8mer	-0.27	94	-0.04	0.131	N/A	-5.612
hsa-miR-3118	1296-1303	8mer	-0.28	94	-0.04	0.131	N/A	-5.653
hsa-miR-6820-3p	1297-1303	7mer-1A	-0.04	50	-0.01	0	N/A	-3.964
hsa-miR-3164	1297-1303	7mer-1A	-0.04	50	-0.01	0	N/A	-3.245
hsa-miR-4501	1298-1304	7mer-m8	-0.17	91	-0.03	0	N/A	N/A
hsa-miR-3607-5p	1299-1306	8mer	-0.14	92	-0.02	0	N/A	N/A
hsa-miR-6516-3p	1301-1307	7mer-1A	-0.11	71	-0.02	0	N/A	N/A
hsa-miR-3922-3p	1308-1314	7mer-m8	-0.3	97	-0.05	0	N/A	N/A
hsa-miR-3176	1308-1314	7mer-m8	-0.25	96	-0.04	0	N/A	N/A
hsa-miR-221-5p	1310-1316	7mer-1A	-0.3	97	-0.05	0	N/A	N/A
hsa-miR-8073	1310-1316	7mer-1A	-0.24	95	-0.04	0	N/A	N/A
hsa-miR-1343-3p	1311-1317	7mer-1A	-0.16	85	-0.03	0	N/A	-3.345
hsa-miR-6783-3p	1311-1317	7mer-1A	-0.14	82	-0.02	0	N/A	-2.839
hsa-miR-7152-5p	1312-1318	7mer-1A	-0.02	59	0	0	N/A	N/A
hsa-miR-3074-5p	1312-1318	7mer-1A	-0.01	46	0	0	N/A	N/A
hsa-miR-7844-5p	1321-1327	7mer-1A	-0.06	84	-0.01	0	N/A	N/A
hsa-let-7a-2-3p	1329-1335	7mer-m8	-0.12	83	-0.02	0	N/A	N/A
hsa-let-7g-3p	1329-1335	7mer-m8	-0.11	82	-0.02	0	N/A	N/A
hsa-miR-3177-5p	1330-1336	7mer-m8	-0.09	39	-0.01	0	N/A	N/A
hsa-miR-6772-5p	1332-1339	8mer	-0.32	96	-0.05	0	N/A	N/A
hsa-miR-609	1333-1339	7mer-1A	-0.16	79	-0.03	0.012	N/A	N/A
hsa-miR-4455	1333-1339	7mer-1A	-0.14	61	-0.02	0	N/A	N/A
hsa-miR-6776-5p	1334-1340	7mer-m8	-0.19	90	-0.03	0	N/A	N/A
hsa-miR-6742-3p	1335-1342	8mer	-0.33	98	-0.05	0	N/A	N/A
hsa-miR-1343-3p	1336-1343	8mer	-0.39	98	-0.06	0	N/A	-3.649
hsa-miR-6783-3p	1336-1343	8mer	-0.37	98	-0.06	0	N/A	-4.512
hsa-miR-6852-5p	1336-1342	7mer-1A	-0.2	93	-0.03	0	N/A	N/A
hsa-miR-939-3p	1336-1342	7mer-1A	-0.15	85	-0.02	0	N/A	N/A
hsa-miR-3667-3p	1339-1345	7mer-m8	-0.03	48	0	0	N/A	N/A
hsa-miR-6886-3p	1341-1348	8mer	-0.33	95	-0.05	0	N/A	N/A
hsa-miR-938	1342-1348	7mer-1A	-0.18	86	-0.03	0	N/A	N/A
hsa-miR-3157-3p	1343-1349	7mer-1A	-0.2	91	-0.03	0	N/A	N/A
hsa-miR-874-3p	1343-1349	7mer-1A	-0.17	86	-0.03	0	N/A	-2.564
hsa-miR-1251-3p	1346-1352	7mer-m8	-0.11	83	-0.02	0.071	N/A	N/A
hsa-miR-302a-5p	1354-1360	7mer-m8	-0.02	76	0	0	N/A	N/A
hsa-miR-938	1357-1363	7mer-m8	-0.15	81	-0.02	0.012	N/A	N/A
hsa-miR-6851-3p	1358-1365	8mer	-0.47	98	-0.07	0	N/A	N/A
hsa-miR-328-3p	1359-1365	7mer-m8	-0.27	94	-0.04	0.012	N/A	-6.044
hsa-miR-6775-3p	1359-1365	7mer-1A	-0.2	82	-0.03	0.012	N/A	N/A
hsa-miR-1291	1359-1365	7mer-1A	-0.15	74	-0.02	0.012	N/A	N/A
hsa-miR-663b	1360-1366	7mer-m8	-0.32	96	-0.05	0.012	N/A	N/A
hsa-miR-3677-5p	1361-1368	8mer	-0.49	99	-0.07	0	N/A	N/A	The context++ score percentile was 99, but the site was poorly conserved.
hsa-miR-4661-5p	1368-1374	7mer-m8	-0.23	86	-0.04	0	N/A	-4.097
hsa-miR-3677-5p	1379-1385	7mer-1A	-0.2	90	-0.03	0	N/A	N/A
hsa-miR-4727-3p	1380-1386	7mer-1A	-0.22	82	-0.03	0	N/A	N/A
hsa-miR-4460	1380-1386	7mer-1A	-0.19	80	-0.03	0	N/A	N/A
hsa-miR-126-5p	1384-1391	8mer	-0.08	88	-0.01	0.377	N/A	N/A
hsa-miR-4795-3p	1385-1392	8mer	-0.12	90	-0.02	0	N/A	N/A
hsa-miR-126-5p	1387-1394	8mer	-0.19	97	-0.03	0.377	N/A	-2.905
hsa-miR-4795-3p	1388-1395	8mer	-0.18	95	-0.03	0	N/A	N/A
hsa-miR-5003-3p	1394-1400	7mer-1A	-0.05	85	-0.01	0	N/A	N/A
hsa-miR-892c-5p	1403-1409	7mer-m8	-0.18	93	-0.03	0.073	N/A	-3.931
