# Supplementary material for: Pan-Cancer Analysis Based on EPOR Expression With Potential Value in Prognosis and Tumor Immunity in 33 Tumors
Source: Front Oncol. 2022 Mar 14;12:844794. doi: 10.3389/fonc.2022.844794 (PMC8963997; doi:10.3389/fonc.2022.844794)
Supplement: Supplementary file 1 [file DataSheet_1.zip › Supplementary Table 1.xlsx]

## Sheet: Sheet 1
Table S1.The detail information of 33 cancers in TCGA database
Cancer Type	Sample	Number	EPOR Expression (Mean)	EPOR Expression (SD)
ACC	Tumor	77	4.381	0.976
BLCA	Normal	19	1.805	0.743
BLCA	Tumor	407	2.217	0.819
BRCA	Normal	113	2.196	0.41
BRCA	Tumor	1099	2.193	0.694
CESC	Normal	3	2.082	0.443
CESC	Tumor	306	2.081	0.982
CHOL	Normal	9	1.912	0.423
CHOL	Tumor	36	3.066	0.822
COAD	Normal	41	1.425	0.375
COAD	Tumor	290	1.525	0.58
DLBC	Tumor	47	1.876	0.615
ESCA	Normal	13	1.58	0.668
ESCA	Tumor	182	1.799	0.683
GBM	Normal	5	2.657	0.185
GBM	Tumor	166	2.761	0.554
HNSC	Normal	44	0.776	0.335
HNSC	Tumor	520	1.543	0.582
KICH	Normal	25	3.597	0.617
KICH	Tumor	66	3.645	0.537
KIRC	Normal	72	2.593	0.513
KIRC	Tumor	531	2.925	0.671
KIRP	Normal	32	3.163	0.839
KIRP	Tumor	289	2.91	0.846
LAML	Tumor	173	2.756	1.074
LGG	Tumor	523	2.716	0.487
LIHC	Normal	50	1.614	0.436
LIHC	Tumor	371	1.905	0.658
LUAD	Normal	59	3.109	0.5
LUAD	Tumor	515	2.859	0.753
LUSC	Normal	50	3.038	0.465
LUSC	Tumor	498	1.939	0.673
MESO	Tumor	87	2.271	0.645
OV	Tumor	427	2.971	1.106
PAAD	Normal	4	2.675	0.432
PAAD	Tumor	179	2.582	0.727
PCPG	Normal	3	4.157	0.19
PCPG	Tumor	182	4.057	0.68
PRAD	Normal	52	2.187	0.643
PRAD	Tumor	496	2.135	0.524
READ	Normal	10	1.391	0.304
READ	Tumor	93	1.383	0.481
SARC	Normal	2	2.006	0.503
SARC	Tumor	262	3.37	0.867
SKCM	Normal	1	2.014	/
SKCM	Tumor	469	3.134	0.697
STAD	Normal	36	1.328	0.406
STAD	Tumor	414	1.776	0.61
TGCT	Tumor	154	2.899	0.643
THCA	Normal	59	4.134	0.603
THCA	Tumor	512	4.738	0.993
THYM	Normal	2	2.731	0.213
THYM	Tumor	119	2.233	0.73
UCEC	Normal	23	3.139	0.837
UCEC	Tumor	181	3.283	1.097
UCS	Tumor	57	2.948	0.835
UVM	Tumor	79	2.878	0.463
