# Supplementary material for: Pan-Cancer Analysis Based on EPOR Expression With Potential Value in Prognosis and Tumor Immunity in 33 Tumors
Source: Front Oncol. 2022 Mar 14;12:844794. doi: 10.3389/fonc.2022.844794 (PMC8963997; doi:10.3389/fonc.2022.844794)
Supplement: Supplementary file 1 [file DataSheet_1.zip › Supplementary Table 2.xlsx]

## Sheet: Sheet 1
Table S2.The detail information of 33 cancers in TCGA-GTEx database
Cancer Type	Sample	Number	EPOR Expression (Mean)	EPOR Expression (SD)
ACC	Normal	128	4.567	0.663
ACC	Tumor	77	4.381	0.976
BLCA	Normal	28	2.273	1.009
BLCA	Tumor	407	2.217	0.819
BRCA	Normal	292	3.126	0.904
BRCA	Tumor	1099	2.193	0.694
CESC	Normal	13	3.501	1.304
CESC	Tumor	306	2.081	0.982
CHOL	Normal	9	1.912	0.423
CHOL	Tumor	36	3.066	0.822
COAD	Normal	349	2.308	0.64
COAD	Tumor	290	1.525	0.58
DLBC	Normal	444	2.36	0.621
DLBC	Tumor	47	1.876	0.615
ESCA	Normal	666	2.142	0.702
ESCA	Tumor	182	1.799	0.683
GBM	Normal	1157	2.531	0.627
GBM	Tumor	166	2.761	0.554
HNSC	Normal	44	0.776	0.335
HNSC	Tumor	520	1.543	0.582
KICH	Normal	53	4.043	1.145
KICH	Tumor	66	3.645	0.537
KIRC	Normal	100	3.11	1.177
KIRC	Tumor	531	2.925	0.671
KIRP	Normal	60	3.759	1.274
KIRP	Tumor	289	2.91	0.846
LAML	Normal	70	3.07	0.139
LAML	Tumor	173	2.756	1.074
LGG	Normal	1152	2.531	0.628
LGG	Tumor	523	2.716	0.487
LIHC	Normal	160	2.795	0.961
LIHC	Tumor	371	1.905	0.658
LUAD	Normal	347	4.049	0.726
LUAD	Tumor	515	2.859	0.753
LUSC	Normal	338	4.064	0.725
LUSC	Tumor	498	1.939	0.673
MESO	Tumor	87	2.271	0.645
OV	Normal	88	2.887	0.544
OV	Tumor	427	2.971	1.106
PAAD	Normal	171	3.31	0.667
PAAD	Tumor	179	2.582	0.727
PCPG	Normal	3	4.157	0.19
PCPG	Tumor	182	4.057	0.68
PRAD	Normal	152	3.111	0.951
PRAD	Tumor	496	2.135	0.524
READ	Normal	318	2.393	0.595
READ	Tumor	93	1.383	0.481
SARC	Normal	2	2.006	0.503
SARC	Tumor	262	3.37	0.867
SKCM	Normal	813	2.192	0.519
SKCM	Tumor	469	3.134	0.697
STAD	Normal	210	2.992	1.097
STAD	Tumor	414	1.776	0.61
TGCT	Normal	165	2.577	0.46
TGCT	Tumor	154	2.899	0.643
THCA	Normal	338	6.385	1.253
THCA	Tumor	512	4.738	0.993
THYM	Normal	446	2.362	0.621
THYM	Tumor	119	2.233	0.73
UCEC	Normal	101	3.352	0.619
UCEC	Tumor	181	3.283	1.097
UCS	Normal	78	3.415	0.529
UCS	Tumor	57	2.948	0.835
UVM	Tumor	79	2.878	0.463
