# Supplementary material for: Pan-Cancer Analysis Based on EPOR Expression With Potential Value in Prognosis and Tumor Immunity in 33 Tumors
Source: Front Oncol. 2022 Mar 14;12:844794. doi: 10.3389/fonc.2022.844794 (PMC8963997; doi:10.3389/fonc.2022.844794)
Supplement: Supplementary file 1 [file DataSheet_1.zip › Supplementary Table 3.xlsx]

## Sheet: CCLE
Table S3.The expression profiles of EPOR from CCLE database
Tumor Cell Line	Cancer Type	EPOR	Mean
UM.UC.3	BLCA	2.90497	2.69674
X5637	BLCA	1.73985
U.BLC1	BLCA	1.97085
J82	BLCA	2.09761
KMBC.2	BLCA	3.01614
T24	BLCA	3.34908
X253J	BLCA	3.82171
X253J.BV	BLCA	3.6311
HT.1197	BLCA	0.948601
UM.UC.1	BLCA	2.25399
TCCSUP	BLCA	3.62994
JMSU.1	BLCA	3.38267
SW.780	BLCA	3.12433
HT.1376	BLCA	3.18745
SCaBER	BLCA	1.3505
RT4	BLCA	2.08406
RT.112	BLCA	2.20477
SW.1710	BLCA	3.28836
VM.CUB1	BLCA	2.76765
CAL.29	BLCA	1.97085
BFTC.905	BLCA	3.31034
KU.19.19	BLCA	2.43829
BC.3C	BLCA	3.16672
X639.V	BLCA	2.76977
X647.V	BLCA	3.00899
HCC2157	BRCA	2.61589	2.69713
Hs.739.T	BRCA	2.25701
HCC38	BRCA	2.6893
DU4475	BRCA	3.24945
MDA.MB.175.VII	BRCA	1.89918
T.47D	BRCA	3.6565
Hs.742.T	BRCA	2.54597
KPL.1	BRCA	3.34199
MDA.MB.231	BRCA	2.66676
HCC2218	BRCA	1.09085
HCC1954	BRCA	1.73118
CAMA.1	BRCA	3.7866
HMC.1.8	BRCA	3.58376
AU565	BRCA	1.4957
Hs.578T	BRCA	4.12102
BT.20	BRCA	2.97636
MDA.MB.361	BRCA	2.69599
MDA.MB.436	BRCA	3.21412
SK.BR.3	BRCA	1.87184
HCC1143	BRCA	3.10769
HCC1937	BRCA	2.13422
HCC1569	BRCA	2.14731
HCC1395	BRCA	3.35614
HCC1187	BRCA	0.0426443
ZR.75.1	BRCA	2.14731
HCC70	BRCA	0.807355
MCF7	BRCA	3.17313
HCC202	BRCA	3.22342
MDA.MB.157	BRCA	3.35755
EFM.192A	BRCA	2.3978
MDA.MB.453	BRCA	3.25852
EFM.19	BRCA	2.87184
BT.474	BRCA	3.76447
Hs.606.T	BRCA	2.57531
MDA.MB.415	BRCA	1.29866
MDA.MB.468	BRCA	2.97453
BT.549	BRCA	3.34908
CAL.85.1	BRCA	1.29866
HMEL	BRCA	2.81967
HCC1806	BRCA	3.55582
UACC.812	BRCA	4.5008
CAL.148	BRCA	2.53356
MDA.MB.134.VI	BRCA	2.57773
HCC1500	BRCA	3.22959
HCC1599	BRCA	2.86196
UACC.893	BRCA	2.17313
HDQ.P1	BRCA	4.37086
HCC1419	BRCA	2.11103
BT.483	BRCA	1.79909
Hs.281.T	BRCA	2.45681
HCC1428	BRCA	2.9222
Hs.274.T	BRCA	3.69599
ZR.75.30	BRCA	1.47508
Hs.343.T	BRCA	2.52857
CAL.51	BRCA	3.90881
CAL.120	BRCA	2.60644
JIMT.1	BRCA	2.8339
SF767	CESC	1.89918	2.17136
NA..6	CESC	2.49057
NA..7	CESC	2.12433
SW1116	COAD_READ	1.18903	2.05675
OUMS.23	COAD_READ	3.57652
NCI.H716	COAD_READ	2.32193
SW480	COAD_READ	1.22651
SNU.C2A	COAD_READ	3.06867
NCI.H508	COAD_READ	3.05311
LS123	COAD_READ	2
SNU.1197	COAD_READ	1.93734
CW.2	COAD_READ	1.40599
SNU.61	COAD_READ	1.17632
HCC.1588	COAD_READ	1.14405
HT115	COAD_READ	2.36177
SNU.1033	COAD_READ	1.81147
SNU.C5	COAD_READ	3.55949
SNU.C4	COAD_READ	1.68257
HCT.15	COAD_READ	2.40054
SW1463	COAD_READ	0.443607
CCK.81	COAD_READ	2.09085
COLO.201	COAD_READ	2.76553
C2BBe1	COAD_READ	1.80735
LS513	COAD_READ	1.50589
SW837	COAD_READ	2.30743
GP2d	COAD_READ	1.79077
HT55	COAD_READ	1.43296
MDST8	COAD_READ	3.96717
SK.CO.1	COAD_READ	0.526069
SNU.81	COAD_READ	1.85599
SNU.1040	COAD_READ	2.57773
SNU.175	COAD_READ	2.34483
SNU.407	COAD_READ	1.33342
SNU.283	COAD_READ	1.26303
SNU.503	COAD_READ	2.0036
Hs.675.T	COAD_READ	3.09761
HCC.56	COAD_READ	2.26303
RCM.1	COAD_READ	2.5008
RKO	COAD_READ	1.85599
SNU.C1	COAD_READ	0.695994
SW620	COAD_READ	2.16993
HCT.116	COAD_READ	2.62293
LS411N	COAD_READ	2.86592
LoVo	COAD_READ	2.43563
LS1034	COAD_READ	2.47768
SW48	COAD_READ	2.19535
LS.180	COAD_READ	1.91839
SW403	COAD_READ	1.50589
NCI.H747	COAD_READ	1.9486
SW1417	COAD_READ	1.85997
SW948	COAD_READ	1.99277
HT.29	COAD_READ	1.61353
KM12	COAD_READ	2.27798
T84	COAD_READ	1.03562
CL.14	COAD_READ	3.14078
CL.40	COAD_READ	0.62293
Hs.698.T	COAD_READ	1.92979
COLO.678	COAD_READ	3.76553
COLO.320	COAD_READ	2.43296
CL.11	COAD_READ	2.1177
CL.34	COAD_READ	2.25399
NA.	COAD_READ	1.81967
P3HR.1	DLBC	3.13422	2.67194
Toledo	DLBC	1.64616
Raji	DLBC	2.51854
BL.41	DLBC	1.70044
A4.Fuk	DLBC	3.62176
A3.KAW	DLBC	2.1177
MC116	DLBC	2.88557
CA46	DLBC	2.46728
BCP.1	DLBC	3.17792
DB	DLBC	2.65306
GA.10	DLBC	1.94111
EB1	DLBC	2.79494
Daudi	DLBC	2.46467
HT	DLBC	3.15866
JM1	DLBC	1.74416
NAMALWA	DLBC	2.66903
SU.DHL.8	DLBC	3.05832
OCI.LY3	DLBC	2.51854
BL.70	DLBC	2.47249
CI.1	DLBC	3.30012
U.937	DLBC	3.7939
ST486	DLBC	3.62994
RL	DLBC	2.64616
GRANTA.519	DLBC	2.37851
JeKo.1	DLBC	3.37573
NU.DHL.1	DLBC	3.06695
SU.DHL.10	DLBC	2.83592
SU.DHL.4	DLBC	3.4957
OCI.LY.19	DLBC	2.33914
Mino	DLBC	2.32481
DOHH.2	DLBC	2.43296
RI.1	DLBC	1.926
KARPAS.422	DLBC	3.10266
Pfeiffer	DLBC	2.46989
NU.DUL.1	DLBC	2.11103
SU.DHL.6	DLBC	3.23419
REC.1	DLBC	2.08746
SU.DHL.5	DLBC	2.52857
WSU.DLCL2	DLBC	2.38128
KYSE.450	ESCA	0.933573	2.11217
TE.10	ESCA	1.22033
TE.6	ESCA	2.62293
TE.4	ESCA	1.83996
EC.GI.10	ESCA	2.88753
TE.14	ESCA	2.29866
TE.8	ESCA	4.05832
OE33	ESCA	2.96347
KYSE.410	ESCA	1.85599
KYSE.140	ESCA	1.82782
KYSE.180	ESCA	1.94486
TE.9	ESCA	1.4957
KYSE.520	ESCA	2.58496
KYSE.270	ESCA	2.50335
NA..2	ESCA	2.31034
KYSE.70	ESCA	3.04264
TE.11	ESCA	1.81558
TE.1	ESCA	2.59932
TE.5	ESCA	1.31034
TE.15	ESCA	0.933573
OE19	ESCA	2.17632
KYSE.510	ESCA	2.01078
KYSE.30	ESCA	1.18269
KYSE.150	ESCA	2.04614
JH.EsoAd1	ESCA	2.34767
COLO.680N	ESCA	3.28983
OE21	ESCA	0.925999
LN.229	GBM	3.18269	3.40972
SF126	GBM	4.0993
TM.31	GBM	3.16511
SF.295	GBM	3.69265
M059K	GBM	3.38267
GOS.3	GBM	2.9279
KNS.60	GBM	3.99186
KNS.81	GBM	3.20633
KG.1.C	GBM	3.42492
AM.38	GBM	3.30012
CAS.1	GBM	3.1127
YH.13	GBM	2.29278
DK.MG	GBM	3.74953
U.118.MG	GBM	4.75275
GB.1	GBM	3.02503
SNU.489	GBM	3.01078
SNU.201	GBM	3.0036
SNU.466	GBM	3.40054
SNU.1105	GBM	3.61589
SNU.738	GBM	2.89724
SNU.626	GBM	3.17951
CCF.STTG1	GBM	2.34767
SW.1088	GBM	2.79494
LN.18	GBM	3.88753
T98G	GBM	3.0054
DBTRG.05MG	GBM	2.926
A172	GBM	3.55949
GMS.10	GBM	3.97911
X42.MG.BA	GBM	3.33771
YKG1	GBM	3.49442
U.251.MG	GBM	3.08066
KS.1	GBM	3.6311
X8.MG.BA	GBM	3.59932
U.87.MG	GBM	4.44559
LN.443	GBM	4.18031
LN.235	GBM	3.42895
LN.428	GBM	3.74416
SF.172	GBM	2.76977
U343	GBM	3.22497
LN.215	GBM	4.05485
LN.464	GBM	3.75168
U.178	GBM	4.36947
A1207	GBM	3.30451
LN.319	GBM	2.78241
LN382	GBM	3.33485
LN.340	GBM	3.94673
SF268	GBM	2.57289
SNB75	GBM	3.69822
BICR.56	HNSC	0.641546	1.85625
BICR.16	HNSC	2.70044
BICR.6	HNSC	0.879706
BHY	HNSC	2.926
SNU.1214	HNSC	1.774
BICR.22	HNSC	0.948601
BICR.18	HNSC	1.80735
YD.15	HNSC	2.32193
YD.10B	HNSC	1.75702
HSC.2	HNSC	1.53107
HSC.3	HNSC	1.58976
HSC.4	HNSC	1.59455
FaDu	HNSC	1.26903
CAL.27	HNSC	1.18269
SCC.9	HNSC	1.50589
SCC.4	HNSC	2.58256
SNU.1066	HNSC	0.713696
SNU.1041	HNSC	2.63691
BICR.31	HNSC	2.08746
PE.CA.PJ15	HNSC	1.29278
PE.CA.PJ49	HNSC	2.68257
PE.CA.PJ34..clone.C12.	HNSC	2.68032
PE.CA.PJ41..clone.D2.	HNSC	1.35614
A.253	HNSC	2.76129
CAL.33	HNSC	1.56071
SNU.1076	HNSC	1.46989
YD.38	HNSC	2.6893
SNU.46	HNSC	3.07724
YD.8	HNSC	1.51096
SNU.899	HNSC	1.85599
Detroit.562	HNSC	1.5509
SCC.25	HNSC	2.22033
SCC.15	HNSC	2.09761
Caki.1	KIRC	2.54844	2.84404
TUHR4TKB	KIRC	3.37434
RCC10RGB	KIRC	3.17153
OS.RC.2	KIRC	2.99095
SNU.1272	KIRC	2.21101
TUHR14TKB	KIRC	2.70708
TUHR10TKB	KIRC	3.10266
KMRC.20	KIRC	2.5656
VMRC.RCW	KIRC	1.87971
A.498	KIRC	2.51096
A.704	KIRC	2.80323
SNU.349	KIRC	4.28762
KMRC.3	KIRC	3.41414
X769.P	KIRC	0.948601
X786.O	KIRC	2.40871
VMRC.RCZ	KIRC	2.75275
ACHN	KIRC	2.84398
Caki.2	KIRC	3.86295
KMRC.2	KIRC	1.81558
KMRC.1	KIRC	3.50335
SLR.23	KIRC	1.83996
SLR.24	KIRC	2.31034
SLR.25	KIRC	2.58015
HEK.TE	KIRC	2.02148
SLR.26	KIRC	2.60881
SK.RC.20	KIRC	2.9982
SLR.21	KIRC	2.62293
SLR.20	KIRC	4.0018
UOK101	KIRC	3.07211
CAL.54	KIRC	2.74631
BFTC.909	KIRC	4.20398
UO.31	KIRC	3.06178
NA..5	KIRC	4.08236
AML.193	LAML	2.65306	3.56155
P31.FUJ	LAML	4.85599
HEL	LAML	4.5373
KO52	LAML	1.48027
HEL.92.1.7	LAML	3.9855
THP.1	LAML	2.94111
GDM.1	LAML	2.12433
KASUMI.1	LAML	2.84398
CMK	LAML	3.26454
SKM.1	LAML	2.69377
KG.1	LAML	2.05658
HL.60	LAML	1.95977
MV.4.11	LAML	4.05224
MOLM.13	LAML	4.33914
MONO.MAC.6	LAML	4.0197
TF.1	LAML	4.56377
ME.1	LAML	1.02148
OCI.AML3	LAML	4.23419
Kasumi.6	LAML	2.65992
EOL.1	LAML	3.98459
MONO.MAC.1	LAML	3.90111
PL.21	LAML	5.09803
OCI.AML2	LAML	4.08916
OCI.AML5	LAML	3.22033
NOMO.1	LAML	3.53356
M.07e	LAML	3.6017
NB.4	LAML	2.34767
OCI.M1	LAML	6.40139
SIG.M5	LAML	3.21568
MOLM.16	LAML	8.52939
F.36P	LAML	6.18745
NA..1	LAML	2.14731
PLB.985	LAML	3.37434
SKNO.1	LAML	2.06005
MUTZ.3	LAML	2.67582
SW.1783	LGG	3.53356	3.05555
GI.1	LGG	3.67016
KALS.1	LGG	3.01792
H4	LGG	2.91456
NMC.G1	LGG	2.81352
KNS.42	LGG	3.10601
Hs.683	LGG	2.92979
GAMG	LGG	3.48156
LNZ308	LGG	1.98914
SF539	LGG	3.0993
SNU.449	LIHC	2.81967	2.9275
JHH.7	LIHC	3.95977
HuH.6	LIHC	2.31034
SNU.761	LIHC	4.42828
Li.7	LIHC	3.34341
HLF	LIHC	2.95047
JHH.4	LIHC	3.49697
JHH.1	LIHC	2.52356
JHH.5	LIHC	2.33056
HuH.7	LIHC	3.13586
SNU.182	LIHC	1.75275
SNU.398	LIHC	2.81967
SNU.423	LIHC	3.14078
SNU.387	LIHC	3.72574
SNU.475	LIHC	2.85997
JHH.6	LIHC	2.79077
SK.HEP.1	LIHC	2.9855
SNU.886	LIHC	3.0993
SNU.878	LIHC	3.01257
NCI.H684	LIHC	1.25096
Hep.3B2.1.7	LIHC	2.58496
PLC.PRF.5	LIHC	4.06867
Hep.G2	LIHC	2.18269
huH.1	LIHC	1.9486
JHH.2	LIHC	3.66562
RERF.LC.Ad2	LUAD	1.9782	2.8105
NCI.H2347	LUAD	2.16672
NCI.H2087	LUAD	1.53605
NCI.H2085	LUAD	1.29278
NCI.H1573	LUAD	3.13914
NCI.H1651	LUAD	3.04089
NCI.H1666	LUAD	1.4489
NCI.H1734	LUAD	3.83895
NCI.H2342	LUAD	3.36457
NCI.H322	LUAD	1.04264
Hs.618.T	LUAD	3.16832
NCI.H2291	LUAD	2.99458
COR.L105	LUAD	1.88753
HCC.2279	LUAD	4.22805
NCI.H838	LUAD	2.76341
NCI.H2228	LUAD	2.3978
Calu.6	LUAD	3.16993
SK.LU.1	LUAD	2.58976
PC.14	LUAD	1.852
RERF.LC.MS	LUAD	3.95047
MOR.CPR	LUAD	3.19535
NCI.H1568	LUAD	3.22651
NCI.H1563	LUAD	2.22033
NCI.H358	LUAD	2.02503
NCI.H1650	LUAD	2.6017
NCI.H1793	LUAD	4.0063
NCI.H1437	LUAD	2.81147
NCI.H1792	LUAD	2.59694
NCI.H1355	LUAD	4.17073
HCC.2108	LUAD	4.39506
NCI.H596	LUAD	2.65306
NCI.H650	LUAD	4.19928
SW.1573	LUAD	2.20789
HCC.366	LUAD	3.28244
HCC.1833	LUAD	5.85699
NCI.H3255	LUAD	3.43696
HCC.1195	LUAD	3.9991
NCI.H854	LUAD	4.21257
NCI.H2023	LUAD	3.54102
DV.90	LUAD	3.49697
NCI.H1648	LUAD	2.488
NCI.H23	LUAD	3.36317
NCI.H1373	LUAD	2.37851
NCI.H1623	LUAD	3.1127
Hs.229.T	LUAD	2.95233
NCI.H1838	LUAD	2.54102
NCI.H1755	LUAD	2.50589
RERF.LC.KJ	LUAD	3.62293
NCI.H1693	LUAD	3.33342
NCI.H441	LUAD	2.80116
NCI.H2030	LUAD	4.00809
NCI.H2122	LUAD	1.72683
A549	LUAD	1.74416
NCI.H1975	LUAD	4.44162
NCI.H647	LUAD	2.02503
HCC.44	LUAD	0.137504
NCI.H522	LUAD	3.42626
HCC.78	LUAD	1.26303
RERF.LC.Ad1	LUAD	4.13258
ABC.1	LUAD	3.36317
NCI.H1395	LUAD	2.96532
NCI.H1781	LUAD	3.13258
NCI.H2126	LUAD	3.61117
HCC827	LUAD	2.3978
LXF.289	LUAD	1.62761
Calu.3	LUAD	1.28688
NCI.H1435	LUAD	1.68706
NCI.H2009	LUAD	3.0993
HCC4006	LUAD	3.21878
NCI.H1944	LUAD	0.847997
NCI.H2405	LUAD	2.29572
NCI.H2073	LUAD	2.08746
HOP.62	LUAD	2.06695
EKVX	LUAD	2.92029
NA..3	LUAD	2.88166
NA..4	LUAD	2.1177
NCI.H226	LUSC	1.95606	2.23708
EBC.1	LUSC	1.66903
RERF.LC.AI	LUSC	2.52857
SK.MES.1	LUSC	2.8679
NCI.H520	LUSC	3.44361
HCC.15	LUSC	1.27501
SW.900	LUSC	2.63459
LUDLU.1	LUSC	1.20789
HARA	LUSC	0.978196
KNS.62	LUSC	1.03562
EPLC.272H	LUSC	2.39506
HCC.95	LUSC	2.51096
LC.1F	LUSC	3.12433
LOU.NH91	LUSC	2.848
LK.2	LUSC	1.25701
RERF.LC.Sq1	LUSC	2.76129
HLF.a	LUSC	2.96162
NCI.H1703	LUSC	3.03562
Calu.1	LUSC	2.26604
NCI.H2170	LUSC	1.43829
Sq.1	LUSC	1.94486
NCI.H1385	LUSC	4.34979
NCI.H1869	LUSC	0.963474
NCI.H28	MESO	1.24489	2.26755
MSTO.211H	MESO	1.36737
IST.MES1	MESO	1.07039
ACC.MESO.1	MESO	2.91073
NCI.H2052	MESO	3.61235
NCI.H2452	MESO	3.51475
MPP.89	MESO	2.7866
IST.MES2	MESO	1.59932
JL.1	MESO	2.30159
OV56	OV	4.23649	3.24589
JHOS.4	OV	2.27798
RMUG.S	OV	1.54597
COV318	OV	3.89336
JHOM.1	OV	3.26754
JHOC.5	OV	2.59694
OVK18	OV	4.43162
SNU.119	OV	2.45943
JHOM.2B	OV	2.41954
OV.90	OV	1.81558
OVTOKO	OV	1.90689
OVCAR.4	OV	3.96625
Caov.4	OV	4.62469
SK.OV.3	OV	2.86394
NIH.OVCAR.3	OV	3.74093
COV362	OV	2.93734
COV434	OV	3.31325
COV644	OV	2.0321
OV7	OV	3.73552
OAW42	OV	2.95233
OAW28	OV	4.16108
OVCAR.8	OV	3.56071
OVMANA	OV	3.34767
X59M	OV	3.71918
KURAMOCHI	OV	2.56316
SNU.840	OV	2.1177
SNU.8	OV	1.91073
JHOS.2	OV	2.43829
OC.314	OV	3.68032
Caov.3	OV	3.75275
MCAS	OV	2.4489
EFO.27	OV	3.15056
A2780	OV	4.88362
IGROV1	OV	2.95047
TOV.21G	OV	3.6565
OVSAHO	OV	4.77083
FU.OV.1	OV	2.14731
Hey.A8	OV	2.01436
TYK.nu	OV	3.904
OVISE	OV	5.56986
OVKATE	OV	5.42291
ES.2	OV	3.26003
TOV.112D	OV	3.67243
EFO.21	OV	2.68482
RMG.I	OV	2.50843
OELE	OV	3.98094
ONCO.DG.1	OV	3.26153
PA.TU.8988S	PAAD	1.88362	2.51977
SW.1990	PAAD	1.61824
PANC.1	PAAD	3.49825
HPAC	PAAD	2.47768
SU.86.86	PAAD	3.69488
Panc.02.03	PAAD	2.81762
SNU.324	PAAD	1.93357
SNU.213	PAAD	2.16672
PA.TU.8902	PAAD	1.48027
DAN.G	PAAD	2.60881
HUP.T3	PAAD	3.07895
KP.3	PAAD	2.90689
KP4	PAAD	3.64155
HPAF.II	PAAD	1.60881
Capan.1	PAAD	2.74201
CFPAC.1	PAAD	2.41414
Panc.02.13	PAAD	4.48027
BxPC.3	PAAD	1.05658
SUIT.2	PAAD	1.40599
YAPC	PAAD	4.03034
SNU.410	PAAD	3.57046
T3M.4	PAAD	1.22033
PK.45H	PAAD	2.70044
Panc.08.13	PAAD	2.60407
PK.1	PAAD	2.10769
Panc.05.04	PAAD	3.82477
MIA.PaCa.2	PAAD	2.81967
Capan.2	PAAD	1.71809
Hs.766T	PAAD	0.956057
Panc.10.05	PAAD	3.2854
AsPC.1	PAAD	1.09761
L3.3	PAAD	2.08406
KP.2	PAAD	2.64616
Panc.04.03	PAAD	2.09424
PK.59	PAAD	4.56621
QGP.1	PAAD	4.59634
Panc.03.27	PAAD	1.11103
TCC.PAN2	PAAD	2.82171
HUP.T4	PAAD	1.95606
PSN1	PAAD	1.97085
PA.TU.8988T	PAAD	2.01436
NCI.H660	PRAD	5.21723	3.19775
VCaP	PRAD	2.66221
MDA.PCa.2b	PRAD	2.94111
DU.145	PRAD	1.54597
LNCaP.clone.FGC	PRAD	3.34767
X22Rv1	PRAD	3.45549
PC.3	PRAD	3.47119
PrEC.LH	PRAD	2.94111
HOS	SARC	2.38681	3.07613
TC.71	SARC	3.81044
RKN	SARC	3.77716
HT.1080	SARC	2.16027
SK.UT.1	SARC	4.54844
T1.73	SARC	3.01078
Hs.870.T	SARC	2.3978
SJSA.1	SARC	1.92979
A.204	SARC	4.03122
A.673	SARC	3.68032
SK.N.MC	SARC	3.34341
RD.ES	SARC	1.27501
MES.SA	SARC	4.78188
GCT	SARC	3.61706
U.2.OS	SARC	3.08406
G.401	SARC	3.70819
Saos.2	SARC	2.15381
SK.ES.1	SARC	3.90785
RH.30	SARC	3.68706
KYM.1	SARC	2.93357
Hs.819.T	SARC	1.79494
MG.63	SARC	2.33628
TE.617.T	SARC	4.67751
G.292..clone.A141B1	SARC	2.38405
Hs.729	SARC	3.77294
SW.1353	SARC	2.52857
G.402	SARC	3.18269
RD	SARC	3.18428
TE.125.T	SARC	2.31615
RH.41	SARC	3.70598
CAL.78	SARC	3.97085
TE.441.T	SARC	1.58496
Hs.863.T	SARC	1.94111
MHH.ES.1	SARC	2.43563
CADO.ES1	SARC	3.34483
S.117	SARC	2.9782
RH.18	SARC	3.45286
RVH.421	SKCM	3.853	3.18178
Hs.895.T	SKCM	2.59932
Hs.940.T	SKCM	2.52356
SK.MEL.1	SKCM	3.22497
Hs.936.T	SKCM	3.78869
SK.MEL.28	SKCM	3.74846
SH.4	SKCM	3.86592
CJM	SKCM	2.63227
WM.115	SKCM	2.54102
COLO.800	SKCM	3.33628
UACC.62	SKCM	3.0635
RPMI.7951	SKCM	4.32553
COLO.783	SKCM	3.96532
COLO.792	SKCM	3.23419
WM.983B	SKCM	3.2854
WM.793	SKCM	2.83996
MDA.MB.435S	SKCM	3.99277
WM1799	SKCM	3.21257
MeWo	SKCM	3.41684
WM.88	SKCM	2.58976
IGR.1	SKCM	3.70377
A2058	SKCM	1.89142
IGR.39	SKCM	4.70708
HT.144	SKCM	2.69153
SK.MEL.31	SKCM	3.13258
Hs.839.T	SKCM	2.78869
Hs.939.T	SKCM	2.74846
Hs.688.A..T	SKCM	2.10098
A101D	SKCM	3.12763
COLO.829	SKCM	2.63459
IPC.298	SKCM	3.10601
SK.MEL.24	SKCM	2.38681
K029AX	SKCM	3.16511
Hs.695T	SKCM	2.65535
SK.MEL.3	SKCM	3.08066
HMCB	SKCM	3.76765
Malme.3M	SKCM	3.18587
MEL.JUSO	SKCM	3.35755
COLO.679	SKCM	2.4489
MEL.HO	SKCM	2.5656
G.361	SKCM	2.88753
COLO.741	SKCM	4.06091
SK.MEL.30	SKCM	3.46989
C32	SKCM	2.33914
A.375	SKCM	3.36597
Hs.294T	SKCM	3.66448
SK.MEL.5	SKCM	2.90881
Hs.944.T	SKCM	3.86196
WM.266.4	SKCM	3.59574
LOX.IMVI	SKCM	2.48543
UACC.257	SKCM	3.04614
IGR.37	SKCM	3.22651
Hs.852.T	SKCM	4.06953
Hs.934.T	SKCM	3.54844
RERF.GC.1B	STAD	3.71918	2.49154
Hs.746T	STAD	4.44493
LMSU	STAD	1.95977
ECC10	STAD	5.11853
TGBC11TKB	STAD	1.61824
SNU.520	STAD	1.26903
GSS	STAD	3.34341
SNU.620	STAD	2.34483
ECC12	STAD	3.50716
GSU	STAD	0.887525
FU97	STAD	1.57531
GCIY	STAD	1.36177
SH.10.TC	STAD	2.63459
MKN1	STAD	3.17951
MKN74	STAD	3.43563
KE.39	STAD	1.97453
HGC.27	STAD	3.23573
HuG1.N	STAD	2.4489
NUGC.4	STAD	1.97085
SNU.16	STAD	2.01792
NCI.N87	STAD	1.87578
OCUM.1	STAD	2.71589
SNU.5	STAD	1
SNU.601	STAD	1.75275
SNU.668	STAD	2.42492
NCC.StC.K140	STAD	3.78869
SNU.719	STAD	2.29572
SNU.216	STAD	3.0018
NUGC.2	STAD	1.70487
SNU.1	STAD	3.14731
AGS	STAD	2.71149
KATO.III	STAD	0.948601
NUGC.3	STAD	2.50589
IM95	STAD	2.17313
MKN7	STAD	3.32769
MKN.45	STAD	2.04264
X23132.87	STAD	2.72247
FTC.238	THCA	3.46336	3.01562
FTC.133	THCA	4.7241
SW579	THCA	2.27798
TT	THCA	6.23343
X8305C	THCA	2
X8505C	THCA	1.26303
CAL.62	THCA	2.16672
BHT.101	THCA	1.49057
B.CPAP	THCA	4.31179
TT2609.C02	THCA	1.52607
ML.1	THCA	3.7148
KLE	UCEC	1.87971	3.1185
SNG.M	UCEC	3.7366
HEC.151	UCEC	2.6017
HEC.1.B	UCEC	2.79494
SNU.1077	UCEC	2.79701
JHUEM.3	UCEC	3.40735
RL95.2	UCEC	3.87774
MFE.280	UCEC	3.7366
MFE.319	UCEC	2.75702
MFE.296	UCEC	3.89045
EFE.184	UCEC	2.11103
HEC.108	UCEC	4.52042
HEC.265	UCEC	3.30743
HEC.6	UCEC	3.87184
HEC.50B	UCEC	2.76977
TEN	UCEC	2.72028
JHUEM.1	UCEC	4.07553
HEC.251	UCEC	3.99729
Ishikawa..Heraklio..02.ER.	UCEC	3.21412
COLO.684	UCEC	2.9486
SNU.685	UCEC	2.54844
HEC.59	UCEC	3.42492
EN	UCEC	3.53107
ESS.1	UCEC	2.67582
HEC.1.A	UCEC	2.43296
JHUEM.2	UCEC	3.36457
AN3.CA	UCEC	3.13586
JHUEM.7	UCEC	1.18903
